# Supplementary material for: Identification and Functional Characterization of Two Major Loci Associated with Resistance against Brown Planthoppers (Nilaparvata lugens (Stål)) Derived from Oryza nivara
Source: Genes (Basel). 2023 Nov 11;14(11):2066. doi: 10.3390/genes14112066 (PMC10671472; doi:10.3390/genes14112066)
Supplement: Supplementary file 1 [file genes-14-02066-s001.zip]

Archive with 3 entries (3 files):
- Figure S1.pdf
- Supplementary Table S2.xls
- Tables S1, S3-S5.pdf
