# Supplementary material for: Identification and Functional Characterization of Two Major Loci Associated with Resistance against Brown Planthoppers (Nilaparvata lugens (Stål)) Derived from Oryza nivara
Source: Genes (Basel). 2023 Nov 11;14(11):2066. doi: 10.3390/genes14112066 (PMC10671472; doi:10.3390/genes14112066)
Supplement: Supplementary file 1 [file genes-14-02066-s001.zip › Supplementary Table S2.xls]

## Sheet: Sheet1
Supplementary Table S2: List of genes in the mapped region
ID	Description	Chromosome	Start	End	Strand	GO	InterPro
Os04t0157300-00	Hypothetical protein.	chr04	4012193	4012480	-
Os04t0158400-00	Conserved hypothetical protein.	chr04	4039943	4042102	+
Os04t0158750-00	Hypothetical protein.	chr04	4039987	4042311	-
Os04t0160600-00	Similar to OSIGBa0096I22.5 protein.	chr04	4169608	4170788	-
Os04t0160801-01	Conserved hypothetical protein.	chr04	4169850	4171354	+
Os04t0161100-00	Similar to OSIGBa0102O13.5 protein.	chr04	4216591	4218547	+
Os04t0161400-00	Similar to OSIGBa0102O13.6 protein.	chr04	4225748	4226837	+
Os04t0161736-00	Non-protein coding transcript.	chr04	4260858	4269280	-
Os04t0161850-00	S-locus glycoprotein domain containing protein.	chr04	4261165	4269287	+	Biological Process: recognition of pollen (GO:0048544), Molecular Function: sugar binding (GO:0005529)	S-locus glycoprotein (IPR000858), Bulb-type lectin domain (IPR001480), Apple-like (IPR003609), PAN-2 domain (IPR013227)
Os04t0162100-01	Polycomb group protein, Supressor of Zeste(12) homolog, C2H2-type zinc finger motif containing protein	chr04	4274885	4290695	+		Polycomb protein, VEFS-Box (IPR019135)
Os04t0162300-00	Non-protein coding transcript.	chr04	4274939	4290313	-
Os04t0162100-02	Similar to EMF protein.	chr04	4274956	4285258	+
Os04t0162500-01	Zinc finger, C2H2-type domain containing protein.	chr04	4296220	4297568	+	Cellular Component: intracellular (GO:0005622), Molecular Function: zinc ion binding (GO:0008270)	Zinc finger, C2H2 (IPR007087), Zinc finger, C2H2-like (IPR015880)
Os04t0162600-01	Protein of unknown function DUF295 family protein.	chr04	4309095	4310448	-		Protein of unknown function DUF295 (IPR005174)
Os04t0162701-00	Hypothetical gene.	chr04	4314795	4316249	-
Os04t0162800-00	Protein of unknown function DUF594 family protein.	chr04	4319058	4321316	-		Protein of unknown function DUF594 (IPR007658)
Os04t0162975-00	Hypothetical gene.	chr04	4319589	4321241	+
Os04t0163425-00	NAF domain domain containing protein.	chr04	4345431	4346416	+	Biological Process: signal transduction (GO:0007165)	NAF domain (IPR004041), NAF/FISL domain (IPR018451)
Os04t0163700-01	Conserved hypothetical protein.	chr04	4349090	4352230	+
Os04t0163800-01	Protein of unknown function DUF594 family protein.	chr04	4353559	4355594	+		Protein of unknown function DUF594 (IPR007658)
Os04t0164300-01	Ribosomal protein S12/S23 domain containing protein.	chr04	4382052	4385552	+
Os04t0164701-01	Protein of unknown function DUF295 family protein.	chr04	4401281	4402094	-		Protein of unknown function DUF295 (IPR005174)
Os04t0164900-01	Pullulanase-type starch debranching enzyme (EC 3.2.1.41)	chr04	4408357	4418889	+		Glycoside hydrolase superfamily (IPR017853), Glycosyl hydrolase, all-beta (IPR013780), Alpha-1,6-glucosidases, pullulanase-type, C-terminal (IPR024561)
Os04t0165000-01	Similar to thaumatin-like protein 1a.	chr04	4419427	4421142	-		Thaumatin, pathogenesis-related (IPR001938), Thaumatin, conserved site (IPR017949)
Os04t0165100-00	Hypothetical protein.	chr04	4419496	4420209	+
Os04t0165200-01	Cys2His2-type zinc finger transcription factor, ART1 homolog, Al tolerance	chr04	4424830	4427681	-	Molecular Function: nucleic acid binding (GO:0003676)	Zinc finger C2H2 superfamily (IPR036236), Zinc finger C2H2-type (IPR013087), EF-Hand 1, calcium-binding site (IPR018247)
Os04t0165300-01	Conserved hypothetical protein.	chr04	4436866	4441624	+
Os04t0165300-02	Conserved hypothetical protein.	chr04	4436888	4441515	+
Os04t0165400-01	Hrf1 family protein.	chr04	4441922	4443953	-		Hrf1 (IPR005578)
Os04t0165450-00	Non-protein coding transcript.	chr04	4442881	4443184	+
Os04t0165500-01	Conserved hypothetical protein.	chr04	4446439	4449913	-
Os04t0165600-01	Peptidase S26A, signal peptidase I family protein.	chr04	4452696	4455350	+	Biological Process: proteolysis (GO:0006508), Cellular Component: membrane (GO:0016020), Cellular Component: integral to membrane (GO:0016021), Molecular Function: serine-type peptidase activity (GO:0008236)	Peptidase S26A, signal peptidase I (IPR000223), Peptidase S24/S26A/S26B/S26C, beta-ribbon domain (IPR011056), Peptidase S24/S26A/S26B/S26C (IPR015927), Peptidase S26A, signal peptidase I, lysine active site (IPR019757), Peptidase S24/S26A/S26B (IPR019759)
Os04t0165700-01	Cysteine synthase (EC 2.5.1.47).	chr04	4457411	4461765	-	Biological Process: cysteine biosynthetic process from serine (GO:0006535), Biological Process: metabolic process (GO:0008152), Molecular Function: catalytic activity (GO:0003824), Molecular Function: cysteine synthase activity (GO:0004124), Molecular Function: pyridoxal phosphate binding (GO:0030170)	Cysteine synthase/cystathionine beta-synthase P-phosphate-binding site (IPR001216), Pyridoxal phosphate-dependent enzyme, beta subunit (IPR001926), Cysteine synthase K/M (IPR005856), Cysteine synthase A (IPR005859), Twin-arginine translocation pathway, signal sequence (IPR006311)
Os04t0165801-00	Hypothetical protein.	chr04	4459041	4461260	+
Os04t0165900-00	Conserved hypothetical protein.	chr04	4469893	4472106	-
Os04t0166000-02	Hypothetical conserved gene.	chr04	4485000	4487183	-
Os04t0166000-01	Conserved hypothetical protein.	chr04	4485003	4490101	-
Os04t0166300-01	Hypothetical gene.	chr04	4506106	4508529	+
Os04t0166400-01	Similar to OSIGBa0136O08-OSIGBa0153H12.2 protein.	chr04	4509613	4513848	-	Cellular Component: intracellular (GO:0005622), Molecular Function: DNA binding (GO:0003677)	ELM2 domain (IPR000949), ARID/BRIGHT DNA-binding domain (IPR001606)
Os04t0166450-00	Non-protein coding transcript.	chr04	4513296	4513875	+
Os04t0166500-01	Hypothetical conserved gene.	chr04	4520914	4521524	-
Os04t0166600-01	Homolog of yeast SAP30 (sin3-associated polypeptide 30), Regulation of flowering time, Mediation of periodic histone deacetylation	chr04	4543619	4547486	+	Molecular Function: protein binding (GO:0005515)	SAP30, C-terminal domain superfamily (IPR038291), Histone deacetylase complex subunit SAP30, Sin3 binding domain (IPR025718)
Os04t0167300-01	Conserved hypothetical protein.	chr04	4545258	4545771	-
Os04t0167701-01	Non-protein coding transcript.	chr04	4599353	4604670	-
Os04t0167800-01	Similar to Chalcone reductase homologue (Fragment).	chr04	4638237	4640929	-	Biological Process: oxidation-reduction process (GO:0055114), Molecular Function: oxidoreductase activity (GO:0016491)	Aldo/keto reductase (IPR001395), Aldo/keto reductase, conserved site (IPR018170), Aldo/keto reductase subgroup (IPR020471), NADP-dependent oxidoreductase domain (IPR023210)
Os04t0167851-00	Hypothetical gene.	chr04	4640094	4640848	+
Os04t0167875-00	Protein phosphatase 2C-like domain containing protein.	chr04	4644736	4644996	-	Molecular Function: catalytic activity (GO:0003824)	Protein phosphatase 2C-like (IPR001932), Protein phosphatase 2C (IPR015655)
Os04t0167900-00	Protein phosphatase 2C-like domain containing protein.	chr04	4649129	4649773	-	Molecular Function: catalytic activity (GO:0003824)	Protein phosphatase 2C-like (IPR001932), Protein phosphatase 2C (IPR015655)
Os04t0168000-01	Conserved hypothetical protein.	chr04	4651469	4652572	-
Os04t0168100-00	Hypothetical conserved gene.	chr04	4674744	4675232	-	Cellular Component: intracellular (GO:0005622), Molecular Function: zinc ion binding (GO:0008270)	Zinc finger, C2H2 (IPR007087)
Os04t0168300-01	Conserved hypothetical protein.	chr04	4689042	4689554	-
Os04t0168400-01	Similar to Embryogenesis transmembrane protein.	chr04	4690898	4692354	+
Os04t0169100-01	Similar to Ethylene receptor-like protein 1.	chr04	4738375	4741229	+	Biological Process: signal transduction (GO:0007165), Molecular Function: signal transducer activity (GO:0004871), Molecular Function: protein binding (GO:0005515), Molecular Function: ATP binding (GO:0005524)	GAF (IPR003018), ATPase-like, ATP-binding domain (IPR003594), Signal transduction histidine kinase, homodimeric (IPR009082)
Os04t0169100-02	Ethylene receptor, Ethylene response, Floral transition and starch accumulation	chr04	4738378	4742148	+	Biological Process: two-component signal transduction system (phosphorelay) (GO:0000160), Biological Process: regulation of transcription, DNA-dependent (GO:0006355), Biological Process: signal transduction (GO:0007165), Biological Process: ethylene mediated signaling pathway (GO:0009873), Biological Process: peptidyl-histidine phosphorylation (GO:0018106), Cellular Component: endoplasmic reticul…	Signal transduction response regulator, receiver domain (IPR001789), GAF domain (IPR003018), ATPase-like, ATP-binding domain (IPR003594), Signal transduction histidine kinase, core (IPR005467), Signal transduction histidine kinase, homodimeric (IPR009082), CheY-like superfamily (IPR011006), Signal transduction histidine kinase, hybrid-type, ethylene sensor (IPR014525)
Os04t0169300-01	Conserved hypothetical protein.	chr04	4749123	4752350	+
Os04t0169500-01	Similar to Avr9/Cf-9 rapidly elicited protein 137.	chr04	4769960	4770679	-		Protein of unknown function DUF668 (IPR007700)
Os04t0169666-00	Hypothetical protein.	chr04	4770384	4771938	+
Os04t0170166-01	Hypothetical conserved gene.	chr04	4814959	4817390	+
Os04t0170500-01	Zinc finger, CCHC-type domain containing protein.	chr04	4816682	4822779	-	Molecular Function: nucleic acid binding (GO:0003676), Molecular Function: zinc ion binding (GO:0008270)	Zinc finger, CCHC-type (IPR001878), Zinc finger, CCHC retroviral-type (IPR013084)
Os04t0170866-00	Conserved hypothetical protein.	chr04	4835200	4835532	-
Os04t0171232-00	Conserved hypothetical protein.	chr04	4853362	4853694	-
Os04t0171600-01	Similar to Cytochrome P450 79A1 (EC 1.14.13.41) (Tyrosine N-monooxygenase) (Cytochrome P450Tyr).	chr04	4869932	4872151	+	Biological Process: oxidation-reduction process (GO:0055114), Molecular Function: iron ion binding (GO:0005506), Molecular Function: electron carrier activity (GO:0009055), Molecular Function: oxidoreductase activity, acting on paired donors, with incorporation or reduction of molecular oxygen (GO:0016705), Molecular Function: heme binding (GO:0020037)	Cytochrome P450 (IPR001128), Cytochrome P450, E-class, group I (IPR002401), Cytochrome P450, conserved site (IPR017972)
Os04t0171600-02	Similar to OSIGBa0114I04.1 protein.	chr04	4869933	4871107	+	Biological Process: oxidation-reduction process (GO:0055114), Molecular Function: iron ion binding (GO:0005506), Molecular Function: electron carrier activity (GO:0009055), Molecular Function: oxidoreductase activity, acting on paired donors, with incorporation or reduction of molecular oxygen (GO:0016705), Molecular Function: heme binding (GO:0020037)	Cytochrome P450 (IPR001128)
Os04t0171800-01	Similar to Cytochrome P450 79A1 (EC 1.14.13.41) (Tyrosine N-monooxygenase) (Cytochrome P450Tyr).	chr04	4874385	4878321	+	Biological Process: oxidation-reduction process (GO:0055114), Molecular Function: iron ion binding (GO:0005506), Molecular Function: electron carrier activity (GO:0009055), Molecular Function: oxidoreductase activity, acting on paired donors, with incorporation or reduction of molecular oxygen (GO:0016705), Molecular Function: heme binding (GO:0020037)	Cytochrome P450 (IPR001128), Cytochrome P450, E-class, group I (IPR002401), Cytochrome P450, conserved site (IPR017972)
Os04t0172100-01	Conserved hypothetical protein.	chr04	4915137	4916720	-
Os04t0172400-01	Transferase family protein.	chr04	4924085	4925539	-	Molecular Function: transferase activity, transferring acyl groups other than amino-acyl groups (GO:0016747)	Transferase (IPR003480), Chloramphenicol acetyltransferase-like domain (IPR023213)
Os04t0172560-01	Hypothetical gene.	chr04	4939802	4940413	+
Os04t0172600-01	Non-protein coding transcript.	chr04	4941896	4942519	+
Os04t0173300-01	Hypothetical gene.	chr04	4965529	4969401	+
Os04t0173300-02	Similar to Transmembrane protein 115.	chr04	4965529	4975289	+
Os04t0173300-03	Conserved hypothetical protein.	chr04	4969979	4975272	+
Os04t0173800-01	Lectin precursor (Agglutinin).	chr04	5005112	5006206	-	Molecular Function: chitin binding (GO:0008061)	Chitin-binding, type 1 (IPR001002), Chitin-binding, type 1, conserved site (IPR018371)
Os04t0174100-00	Similar to OSIGBa0114I04.1 protein.	chr04	5041230	5041910	-	Biological Process: oxidation-reduction process (GO:0055114), Molecular Function: iron ion binding (GO:0005506), Molecular Function: electron carrier activity (GO:0009055), Molecular Function: oxidoreductase activity, acting on paired donors, with incorporation or reduction of molecular oxygen (GO:0016705), Molecular Function: heme binding (GO:0020037)	Cytochrome P450 (IPR001128), Cytochrome P450, E-class, group I (IPR002401), Cytochrome P450, conserved site (IPR017972)
Os04t0174200-01	Similar to OsRAD23-like.	chr04	5058331	5061257	-
Os04t0174800-01	Similar to predicted protein.	chr04	5111957	5112821	-		Pentatricopeptide repeat (IPR002885)
Os04t0174850-00	Hypothetical protein.	chr04	5112752	5113651	+
Os04t0174900-01	Similar to Acyl-protein thioesterase 2.	chr04	5121027	5124372	+	Molecular Function: hydrolase activity (GO:0016787)	Phospholipase/carboxylesterase/thioesterase (IPR003140)
Os04t0175000-02	Non-protein coding transcript.	chr04	5123331	5124801	-
Os04t0175000-01	Hypothetical protein.	chr04	5124462	5126726	-
Os04t0175300-01	Conserved hypothetical protein.	chr04	5135227	5142111	-
Os04t0175400-01	Conserved hypothetical protein.	chr04	5135592	5136326	+
Os04t0175300-02	Conserved hypothetical protein.	chr04	5136396	5141674	-
Os04t0175450-00	Hypothetical protein.	chr04	5152085	5153404	+
Os04t0175500-00	Transferase domain containing protein.	chr04	5152089	5152757	-	Molecular Function: transferase activity, transferring acyl groups other than amino-acyl groups (GO:0016747)	Transferase (IPR003480), Chloramphenicol acetyltransferase-like domain (IPR023213)
Os04t0175600-01	Similar to 0-methyltransferase (EC 2.1.1.6) (Fragment).	chr04	5161947	5167404	+	Molecular Function: methyltransferase activity (GO:0008168), Molecular Function: O-methyltransferase activity (GO:0008171), Molecular Function: protein dimerization activity (GO:0046983)	O-methyltransferase, family 2 (IPR001077), Winged helix-turn-helix transcription repressor DNA-binding (IPR011991), Plant methyltransferase dimerisation (IPR012967), O-methyltransferase, COMT, eukaryota (IPR016461)
Os04t0175750-01	Non-protein coding transcript.	chr04	5167705	5170461	-
Os04t0175900-01	Winged helix repressor DNA-binding domain containing protein.	chr04	5178491	5186485	+	Molecular Function: methyltransferase activity (GO:0008168), Molecular Function: O-methyltransferase activity (GO:0008171), Molecular Function: protein dimerization activity (GO:0046983)	O-methyltransferase, family 2 (IPR001077), Winged helix-turn-helix transcription repressor DNA-binding (IPR011991), Plant methyltransferase dimerisation (IPR012967), O-methyltransferase, COMT, eukaryota (IPR016461)
Os04t0176200-00	Similar to N-methyltransferase.	chr04	5189974	5194492	-	Molecular Function: O-methyltransferase activity (GO:0008171)	O-methyltransferase, family 2 (IPR001077)
Os04t0176300-00	Hypothetical protein.	chr04	5210111	5216557	+
Os04t0176400-00	Similar to serine carboxypeptidase 1.	chr04	5210122	5216551	-	Biological Process: proteolysis (GO:0006508), Molecular Function: serine-type carboxypeptidase activity (GO:0004185)	Peptidase S10, serine carboxypeptidase (IPR001563), Peptidase S10, serine carboxypeptidase, active site (IPR018202)
Os04t0177000-00	Similar to Stress-induced receptor-like kinase 2.	chr04	5241446	5242569	-	Biological Process: protein phosphorylation (GO:0006468), Molecular Function: protein kinase activity (GO:0004672), Molecular Function: protein serine/threonine kinase activity (GO:0004674), Molecular Function: protein tyrosine kinase activity (GO:0004713), Molecular Function: ATP binding (GO:0005524), Molecular Function: transferase activity, transferring phosphorus-containing groups (GO:0016772)	Protein kinase, catalytic domain (IPR000719), Serine/threonine-protein kinase, catalytic domain (IPR002290), Serine/threonine-protein kinase, active site (IPR008271), Protein kinase-like domain (IPR011009), Protein kinase, ATP binding site (IPR017441), Serine/threonine-protein kinase-like domain (IPR017442), Tyrosine-protein kinase, catalytic domain (IPR020635)
Os04t0177100-00	Gnk2-homologous domain domain containing protein.	chr04	5246846	5247861	-		Gnk2-homologous domain (IPR002902)
Os04t0177300-01	HIP116, Rad5p N-terminal domain containing protein.	chr04	5254429	5260631	-	Molecular Function: nucleic acid binding (GO:0003676), Molecular Function: zinc ion binding (GO:0008270), Molecular Function: hydrolase activity, acting on acid anhydrides, in phosphorus-containing anhydrides (GO:0016818)	HIP116, Rad5p N-terminal (IPR014905), Ubiquitin-associated/translation elongation factor EF1B, N-terminal, eukaryote (IPR015940)
Os04t0177400-01	Similar to Riboflavin biosynthesis protein ribD.	chr04	5263669	5266752	-	Biological Process: riboflavin biosynthetic process (GO:0009231), Biological Process: oxidation-reduction process (GO:0055114), Molecular Function: catalytic activity (GO:0003824), Molecular Function: zinc ion binding (GO:0008270), Molecular Function: diaminohydroxyphosphoribosylaminopyrimidine deaminase activity (GO:0008835), Molecular Function: oxidoreductase activity (GO:0016491), Molecular Fu…	CMP/dCMP deaminase, zinc-binding (IPR002125), Riboflavin biosynthesis protein RibD (IPR004794), APOBEC/CMP deaminase, zinc-binding (IPR016192), Cytidine deaminase-like (IPR016193), Dihydrofolate reductase-like domain (IPR024072)
Os04t0177500-00	Conserved hypothetical protein.	chr04	5289227	5289454	+
Os04t0177600-02	Actin/actin-like family protein.	chr04	5291177	5306497	-		Actin-like (IPR004000)
Os04t0177600-01	Similar to Actin-related protein 9.	chr04	5293743	5306508	-		Actin-like (IPR004000)
Os04t0178300-03	Syn-copalyl diphosphate synthase, Fungal non-host disease resistance	chr04	5318060	5326233	+	Biological Process: metabolic process (GO:0008152), Molecular Function: terpene synthase activity (GO:0010333), Molecular Function: lyase activity (GO:0016829)	Terpene synthase, N-terminal domain superfamily (IPR036965), Terpenoid cyclases/protein prenyltransferase alpha-alpha toroid (IPR008930), Isoprenoid synthase domain superfamily (IPR008949), Terpene synthase, N-terminal domain (IPR001906)
Os04t0178300-01	Similar to Isoform 3 of Syn-copalyl diphosphate synthase.	chr04	5318070	5326425	+	Biological Process: metabolic process (GO:0008152), Molecular Function: magnesium ion binding (GO:0000287), Molecular Function: lyase activity (GO:0016829)	Terpene synthase-like (IPR001906), Terpene synthase, metal-binding domain (IPR005630), Terpenoid cylases/protein prenyltransferase alpha-alpha toroid (IPR008930)
Os04t0178300-02	Similar to Syn-copalyl diphosphate synthase.	chr04	5318347	5326199	+	Biological Process: metabolic process (GO:0008152), Molecular Function: magnesium ion binding (GO:0000287), Molecular Function: lyase activity (GO:0016829)	Terpene synthase-like (IPR001906), Terpene synthase, metal-binding domain (IPR005630), Terpenoid cylases/protein prenyltransferase alpha-alpha toroid (IPR008930)
Os04t0178400-01	Cytochrome P450 (CYP) mono-oxygenase, Multifunctional diterpene oxidase, Momilactone biosynthesis	chr04	5332365	5334476	-	Biological Process: oxidation-reduction process (GO:0055114), Molecular Function: iron ion binding (GO:0005506), Molecular Function: oxidoreductase activity, acting on paired donors, with incorporation or reduction of molecular oxygen (GO:0016705), Molecular Function: heme binding (GO:0020037)	Cytochrome P450 superfamily (IPR036396), Cytochrome P450 (IPR001128), Cytochrome P450, E-class, group I (IPR002401), Cytochrome P450, conserved site (IPR017972)
Os04t0179100-01	Similar to OSIGBa0109M01.2 protein.	chr04	5380120	5380605	-	Biological Process: enterobactin biosynthetic process (GO:0009239), Biological Process: oxidation-reduction process (GO:0055114), Molecular Function: nucleotide binding (GO:0000166), Molecular Function: 2,3-dihydro-2,3-dihydroxybenzoate dehydrogenase activity (GO:0008667)	2,3-dihydro-2,3-dihydroxybenzoate dehydrogenase (IPR003560), NAD(P)-binding domain (IPR016040)
Os04t0179200-01	Similar to Stem secoisolariciresinol dehydrogenase (Fragment).	chr04	5385722	5387215	-	Biological Process: metabolic process (GO:0008152), Molecular Function: nucleotide binding (GO:0000166), Molecular Function: oxidoreductase activity (GO:0016491)	Short-chain dehydrogenase/reductase SDR (IPR002198), Glucose/ribitol dehydrogenase (IPR002347), NAD(P)-binding domain (IPR016040), Short-chain dehydrogenase/reductase, conserved site (IPR020904)
Os04t0179700-01	9-beta-pimara-7,15-diene synthase, Momilactone phytoalexins biosynthesis, Defense response	chr04	5428347	5434023	-	Biological Process: metabolic process (GO:0008152), Molecular Function: magnesium ion binding (GO:0000287), Molecular Function: terpene synthase activity (GO:0010333), Molecular Function: lyase activity (GO:0016829)	Terpene synthase, N-terminal domain superfamily (IPR036965), Terpenoid cyclases/protein prenyltransferase alpha-alpha toroid (IPR008930), Isoprenoid synthase domain superfamily (IPR008949), Terpene synthase, N-terminal domain (IPR001906), Terpene synthase, metal-binding domain (IPR005630)
Os04t0180300-01	Similar to OSIGBa0105N24.3 protein.	chr04	5483444	5484258	-
Os04t0180400-01	Similar to Cytochrome P450 99A2.	chr04	5484865	5486703	+	Biological Process: oxidation-reduction process (GO:0055114), Molecular Function: iron ion binding (GO:0005506), Molecular Function: electron carrier activity (GO:0009055), Molecular Function: oxidoreductase activity, acting on paired donors, with incorporation or reduction of molecular oxygen (GO:0016705), Molecular Function: heme binding (GO:0020037)	Cytochrome P450 (IPR001128), Cytochrome P450, E-class, group I (IPR002401), Cytochrome P450, conserved site (IPR017972)
Os04t0180500-00	Hypothetical protein.	chr04	5485029	5486605	-
Os04t0180900-01	Conserved hypothetical protein.	chr04	5521913	5522697	+
Os04t0181100-01	HR-like lesion-inducer family protein.	chr04	5526864	5530223	-		HR-like lesion-inducer (IPR008637)
Os04t0181300-00	Similar to OSIGBa0101K10.2 protein.	chr04	5539574	5545471	-	Biological Process: regulation of transcription, DNA-dependent (GO:0006355), Molecular Function: sequence-specific DNA binding transcription factor activity (GO:0003700), Molecular Function: sequence-specific DNA binding (GO:0043565), Molecular Function: protein dimerization activity (GO:0046983)	Basic-leucine zipper (bZIP) transcription factor (IPR004827), Basic leucine zipper (IPR011700)
Os04t0181901-00	Hypothetical conserved gene.	chr04	5560524	5564754	+
Os04t0182200-01	2OG-Fe(II) oxygenase domain containing protein.	chr04	5590414	5592679	+	Biological Process: oxidation-reduction process (GO:0055114), Molecular Function: oxidoreductase activity (GO:0016491), Molecular Function: oxidoreductase activity, acting on paired donors, with incorporation or reduction of molecular oxygen, 2-oxoglutarate as one donor, and incorporation of one atom each of oxygen into both donors (GO:0016706)	Oxoglutarate/iron-dependent oxygenase (IPR005123)
Os04t0182225-00	Non-protein coding transcript.	chr04	5590462	5591999	-
Os04t0182250-01	Hypothetical protein.	chr04	5592612	5596585	-
Os04t0182300-00	Similar to OSIGBa0101K10.5 protein.	chr04	5596791	5599067	-	Biological Process: proteolysis (GO:0006508), Biological Process: negative regulation of catalytic activity (GO:0043086), Molecular Function: serine-type endopeptidase activity (GO:0004252), Molecular Function: identical protein binding (GO:0042802)	Peptidase S8/S53, subtilisin/kexin/sedolisin (IPR000209), Protease-associated domain, PA (IPR003137), Proteinase inhibitor I9, subtilisin propeptide (IPR010259), Peptidase S8, subtilisin-related (IPR015500)
Os04t0182400-00	Hypothetical protein.	chr04	5596811	5598844	+
Os04t0182600-00	Similar to predicted protein.	chr04	5608992	5620616	+
Os04t0182650-00	Similar to predicted protein.	chr04	5621072	5626882	+
Os04t0182701-01	Non-protein coding transcript.	chr04	5629761	5630068	+
Os04t0182800-01	Similar to Electron transfer flavoprotein beta-subunit-like.	chr04	5636747	5640487	-	Molecular Function: electron carrier activity (GO:0009055)	Electron transfer flavoprotein, beta-subunit, conserved site (IPR000049), Electron transfer flavoprotein, beta subunit (IPR012255), Rossmann-like alpha/beta/alpha sandwich fold (IPR014729), Electron transfer flavoprotein, alpha/beta-subunit, N-terminal (IPR014730)
Os04t0182850-00	Hypothetical gene.	chr04	5644973	5648059	-
Os04t0182875-00	Similar to OSIGBa0140C02.3 protein.	chr04	5644979	5645554	+	Molecular Function: carbon-nitrogen ligase activity, with glutamine as amido-N-donor (GO:0016884)	Amidase (IPR000120), Amidase signature domain (IPR023631)
Os04t0182900-00	Similar to OSIGBa0140C02.3 protein.	chr04	5645679	5649613	+	Molecular Function: carbon-nitrogen ligase activity, with glutamine as amido-N-donor (GO:0016884)	Amidase (IPR000120), Amidase signature domain (IPR023631)
Os04t0183100-01	7TM GPCR, rhodopsin-like domain containing protein.	chr04	5655847	5666499	-		Protein of unknown function DUF2045 (IPR019141)
Os04t0183100-02	Similar to OSIGBa0140C02.4 protein.	chr04	5660026	5661825	-
Os04t0183300-01	Similar to OSIGBa0140C02.5 protein.	chr04	5669157	5675737	+	Molecular Function: carbon-nitrogen ligase activity, with glutamine as amido-N-donor (GO:0016884)	Amidase (IPR000120), Amidase signature domain (IPR023631)
Os04t0183201-00	Hypothetical protein.	chr04	5669190	5673221	-
Os04t0183500-01	Similar to OSIGBa0140C02.6 protein.	chr04	5686452	5689437	+	Molecular Function: carbon-nitrogen ligase activity, with glutamine as amido-N-donor (GO:0016884)	Amidase (IPR000120), Amidase signature domain (IPR023631)
Os04t0183401-00	Hypothetical protein.	chr04	5686454	5689200	-
Os04t0184100-01	Similar to OSIGBa0140C02.7 protein.	chr04	5728101	5731927	+	Molecular Function: carbon-nitrogen ligase activity, with glutamine as amido-N-donor (GO:0016884)	Amidase (IPR000120), Amidase signature domain (IPR023631)
Os04t0184250-00	Hypothetical protein.	chr04	5728136	5731769	-
Os04t0184450-00	Conserved hypothetical protein.	chr04	5739436	5740550	-
Os04t0184500-00	Similar to OSIGBa0148J22.3 protein.	chr04	5739476	5740015	+	Molecular Function: carbon-nitrogen ligase activity, with glutamine as amido-N-donor (GO:0016884)	Amidase (IPR000120), Amidase signature domain (IPR023631)
Os04t0184801-00	Similar to OSIGBa0148J22.3 protein.	chr04	5740039	5740266	+	Molecular Function: carbon-nitrogen ligase activity, with glutamine as amido-N-donor (GO:0016884)	Amidase (IPR000120), Amidase signature domain (IPR023631)
Os04t0184900-00	Hypothetical protein.	chr04	5778855	5782412	-
Os04t0185000-00	Similar to OSIGBa0140C02.6 protein.	chr04	5781635	5782412	+	Molecular Function: carbon-nitrogen ligase activity, with glutamine as amido-N-donor (GO:0016884)	Amidase (IPR000120), Amidase signature domain (IPR023631)
Os04t0185100-01	DNA replication factor CDT1-like domain containing protein.	chr04	5785639	5788514	-		DNA replication factor CDT1-like (IPR014939)
Os04t0185500-01	Similar to Protein containing C-terminal RING-finger.	chr04	5802095	5810965	+	Molecular Function: protein binding (GO:0005515), Molecular Function: zinc ion binding (GO:0008270)	Zinc finger, RING-type (IPR001841), Zinc finger, RING/FYVE/PHD-type (IPR013083), Zinc finger, RING-H2-type (IPR024766)
Os04t0185600-00	General substrate transporter domain containing protein.	chr04	5811361	5813082	-	Biological Process: phosphate ion transport (GO:0006817), Biological Process: transmembrane transport (GO:0055085), Cellular Component: integral to membrane (GO:0016021), Molecular Function: inorganic phosphate transmembrane transporter activity (GO:0005315), Molecular Function: transmembrane transporter activity (GO:0022857)	Phosphate permease (IPR004738), General substrate transporter (IPR005828), Major facilitator superfamily domain, general substrate transporter (IPR016196), Major facilitator superfamily domain (IPR020846)
Os04t0186400-01	Pi transporter, Pi homeostasis, Embryo development, Seed germination	chr04	5846286	5849130	+	Biological Process: phosphate ion transport (GO:0006817), Biological Process: transmembrane transport (GO:0055085), Molecular Function: inorganic phosphate transmembrane transporter activity (GO:0005315), Molecular Function: transmembrane transporter activity (GO:0022857), Cellular Component: integral component of membrane (GO:0016021)	General substrate transporter (IPR005828), Phosphate permease (IPR004738), Major facilitator superfamily domain (IPR020846)
Os04t0186400-02	Similar to Phosphate transporter 6.	chr04	5847226	5849272	+	Biological Process: phosphate ion transport (GO:0006817), Biological Process: transmembrane transport (GO:0055085), Cellular Component: integral to membrane (GO:0016021), Molecular Function: inorganic phosphate transmembrane transporter activity (GO:0005315), Molecular Function: transmembrane transporter activity (GO:0022857)	Phosphate permease (IPR004738), General substrate transporter (IPR005828), Major facilitator superfamily domain, general substrate transporter (IPR016196), Major facilitator superfamily domain (IPR020846)
Os04t0186450-00	Hypothetical gene.	chr04	5847438	5849005	-
Os04t0186800-00	Similar to OSIGBa0113D21.1 protein.	chr04	5865168	5868179	+	Biological Process: transmembrane transport (GO:0055085), Cellular Component: integral to membrane (GO:0016021), Molecular Function: transmembrane transporter activity (GO:0022857)	General substrate transporter (IPR005828), Major facilitator superfamily domain, general substrate transporter (IPR016196), Major facilitator superfamily domain (IPR020846)
Os04t0187001-00	Hypothetical gene.	chr04	5865174	5867983	-
Os04t0188433-01	Similar to OSIGBa0102N07.2 protein.	chr04	5931193	5931871	-
Os04t0188500-01	Conserved hypothetical protein.	chr04	5989525	5990234	+
Os04t0189400-01	Gamma Purothionin family protein.	chr04	6053705	6054979	-	Biological Process: defense response (GO:0006952)	Knottin (IPR003614), Gamma thionin (IPR008176), Gamma Purothionin (IPR008177)
Os04t0189800-00	Similar to OSIGBa0160I04.1 protein.	chr04	6069813	6070580	-	Biological Process: defense response (GO:0006952)	Gamma thionin (IPR008176)
Os04t0190000-01	Similar to OSIGBa0111E13.1 protein.	chr04	6097184	6100998	+
Os04t0190000-02	Similar to OSIGBa0111E13.1 protein.	chr04	6097529	6099501	+
Os04t0191000-01	Similar to OSIGBa0114M03.4 protein.	chr04	6193705	6198710	-	Biological Process: RNA-dependent DNA replication (GO:0006278), Biological Process: DNA integration (GO:0015074), Cellular Component: nucleus (GO:0005634), Molecular Function: nucleic acid binding (GO:0003676), Molecular Function: RNA binding (GO:0003723), Molecular Function: RNA-directed DNA polymerase activity (GO:0003964)	Reverse transcriptase (IPR000477), Chromo domain/shadow (IPR000953), Integrase, catalytic core (IPR001584), Retrotransposon gag protein (IPR005162), Ribonuclease H-like (IPR012337), Retroviral aspartyl protease (IPR013242), Chromo domain-like (IPR016197), Peptidase aspartic (IPR021109), Chromo domain (IPR023780)
Os04t0191400-01	Conserved hypothetical protein.	chr04	6225157	6226576	-
Os04t0191500-01	Conserved hypothetical protein.	chr04	6231634	6232379	-
Os04t0191600-04	F-box domain, cyclin-like domain containing protein.	chr04	6247543	6258331	-	Molecular Function: protein binding (GO:0005515)	F-box domain, cyclin-like (IPR001810), F-box associated domain, type 3 (IPR013187), F-box associated interaction domain (IPR017451), F-box domain, Skp2-like (IPR022364)
Os04t0191600-03	Hypothetical conserved gene.	chr04	6249415	6258334	-		F-box associated domain, type 3 (IPR013187)
Os04t0191600-02	F-box domain, cyclin-like domain containing protein.	chr04	6255986	6258345	-	Molecular Function: protein binding (GO:0005515)	F-box domain, cyclin-like (IPR001810), F-box associated domain, type 3 (IPR013187), F-box associated interaction domain (IPR017451), F-box domain, Skp2-like (IPR022364)
Os04t0191600-01	Hypothetical conserved gene.	chr04	6257255	6258351	-	Molecular Function: protein binding (GO:0005515)	F-box domain, cyclin-like (IPR001810), F-box associated domain, type 3 (IPR013187), F-box associated interaction domain (IPR017451), F-box domain, Skp2-like (IPR022364)
Os04t0191800-01	Cyclin-like F-box domain containing protein.	chr04	6262588	6264062	-	Molecular Function: protein binding (GO:0005515)	F-box domain, cyclin-like (IPR001810), F-box associated domain, type 3 (IPR013187), F-box associated interaction domain (IPR017451), F-box domain, Skp2-like (IPR022364)
Os04t0192350-01	Similar to H0124E07.4 protein.	chr04	6306373	6309477	+
Os04t0192775-00	Methyl-CpG DNA binding domain containing protein.	chr04	6314737	6316723	+	Cellular Component: nucleus (GO:0005634), Molecular Function: DNA binding (GO:0003677)	Methyl-CpG DNA binding (IPR001739), DNA-binding, integrase-type (IPR016177)
Os04t0193200-00	Methyl-CpG DNA binding domain containing protein.	chr04	6378760	6380789	+	Cellular Component: nucleus (GO:0005634), Molecular Function: DNA binding (GO:0003677)	Methyl-CpG DNA binding (IPR001739), DNA-binding, integrase-type (IPR016177)
Os04t0193300-02	Cyclin-like F-box domain containing protein.	chr04	6384637	6388935	-	Molecular Function: protein binding (GO:0005515)	F-box domain, cyclin-like (IPR001810), F-box associated domain, type 3 (IPR013187), F-box associated interaction domain (IPR017451), F-box domain, Skp2-like (IPR022364)
Os04t0193300-01	Cyclin-like F-box domain containing protein.	chr04	6387235	6388945	-	Molecular Function: protein binding (GO:0005515)	F-box domain, cyclin-like (IPR001810), F-box associated domain, type 3 (IPR013187), F-box associated interaction domain (IPR017451), F-box domain, Skp2-like (IPR022364)
Os04t0193950-00	Disease resistance protein domain containing protein.	chr04	6442037	6452057	+	Biological Process: defense response (GO:0006952), Molecular Function: ADP binding (GO:0043531)	Disease resistance protein (IPR000767), NB-ARC (IPR002182)
Os04t0194000-01	Cyclin-like F-box domain containing protein.	chr04	6454698	6456042	-	Molecular Function: protein binding (GO:0005515)	F-box domain, cyclin-like (IPR001810), F-box associated domain, type 3 (IPR013187), F-box associated interaction domain (IPR017451), F-box domain, Skp2-like (IPR022364)
Os04t0194200-00	Hypothetical protein.	chr04	6455528	6456076	+
Os04t0194400-00	Similar to cytokinin-O-glucosyltransferase 3.	chr04	6465369	6466580	+
Os04t0194433-01	Hypothetical gene.	chr04	6470608	6474509	-
Os04t0194466-00	Transferase domain containing protein.	chr04	6472429	6473124	+	Molecular Function: transferase activity, transferring acyl groups other than amino-acyl groups (GO:0016747)	Transferase (IPR003480), Chloramphenicol acetyltransferase-like domain (IPR023213)
Os04t0194500-01	Similar to ABC transporter-like protein.	chr04	6475357	6481772	-	Molecular Function: nucleotide binding (GO:0000166), Molecular Function: ATP binding (GO:0005524), Molecular Function: ATPase activity (GO:0016887), Molecular Function: nucleoside-triphosphatase activity (GO:0017111)	ABC transporter-like (IPR003439), ATPase, AAA+ type, core (IPR003593), ABC transporter, conserved site (IPR017871)
Os04t0194600-01	Similar to PCF1.	chr04	6490902	6495594	-		Transcription factor, TCP (IPR005333), Transcription factor TCP subgroup (IPR017887)
Os04t0194800-00	Hypothetical conserved gene.	chr04	6499189	6502384	+
Os04t0195000-01	Similar to Vacuolar assembly protein VPS41 homolog.	chr04	6511625	6518888	+	Biological Process: intracellular protein transport (GO:0006886), Biological Process: vesicle-mediated transport (GO:0016192), Molecular Function: binding (GO:0005488), Molecular Function: protein binding (GO:0005515), Molecular Function: zinc ion binding (GO:0008270)	Clathrin, heavy chain/VPS, 7-fold repeat (IPR000547), WD40 repeat (IPR001680), Zinc finger, RING-type (IPR001841), Tetratricopeptide-like helical (IPR011990), WD40/YVTN repeat-like-containing domain (IPR015943), Vacuolar protein sorting-associated protein 41 (IPR016902), WD40-repeat-containing domain (IPR017986), WD40 repeat, subgroup (IPR019781), WD40 repeat 2 (IPR019782)
Os04t0194950-00	Hypothetical gene.	chr04	6511956	6513685	-
Os04t0195100-01	Cyclin-like F-box domain containing protein.	chr04	6520533	6522270	-	Molecular Function: protein binding (GO:0005515)	F-box domain, cyclin-like (IPR001810), F-box associated domain, type 3 (IPR013187), F-box associated interaction domain (IPR017451), F-box domain, Skp2-like (IPR022364)
Os04t0195400-00	Transposase, MuDR, plant domain containing protein.	chr04	6523581	6532694	+		Transposase, MuDR, plant (IPR004332)
Os04t0196200-00	Winged helix repressor DNA-binding domain containing protein.	chr04	6564647	6566873	+	Molecular Function: methyltransferase activity (GO:0008168), Molecular Function: O-methyltransferase activity (GO:0008171), Molecular Function: protein dimerization activity (GO:0046983)	O-methyltransferase, family 2 (IPR001077), Winged helix-turn-helix transcription repressor DNA-binding (IPR011991), Plant methyltransferase dimerisation (IPR012967), O-methyltransferase, COMT, eukaryota (IPR016461)
Os04t0196300-01	Hypothetical protein.	chr04	6567884	6568626	+
Os04t0196600-01	Glycosyltransferase AER61, uncharacterized domain containing protein.	chr04	6593198	6595756	-	Molecular Function: transferase activity, transferring glycosyl groups (GO:0016757)	Glycosyltransferase AER61, uncharacterised (IPR007657)
Os04t0196850-00	Similar to OSIGBa0132I10.3 protein.	chr04	6593217	6594473	+
Os04t0197100-00	Similar to OSIGBa0146N20.4 protein.	chr04	6630053	6630961	+		Gnk2-homologous domain (IPR002902)
Os04t0197200-01	Protein kinase, core domain containing protein.	chr04	6634102	6638835	+	Biological Process: protein phosphorylation (GO:0006468), Molecular Function: protein kinase activity (GO:0004672), Molecular Function: ATP binding (GO:0005524), Molecular Function: transferase activity, transferring phosphorus-containing groups (GO:0016772)	Protein kinase, catalytic domain (IPR000719), Protein kinase-like domain (IPR011009), Protein kinase, ATP binding site (IPR017441), Serine/threonine-protein kinase-like domain (IPR017442)
Os04t0197275-00	Hypothetical protein.	chr04	6637060	6638051	-
Os04t0197350-01	Hypothetical conserved gene.	chr04	6644261	6646793	+
Os04t0197500-00	UDP-glucuronosyl/UDP-glucosyltransferase family protein.	chr04	6654365	6655796	-	Biological Process: metabolic process (GO:0008152), Molecular Function: transferase activity, transferring hexosyl groups (GO:0016758)	UDP-glucuronosyl/UDP-glucosyltransferase (IPR002213)
Os04t0198733-00	Hypothetical conserved gene.	chr04	6692156	6693010	+
Os04t0199600-00	Similar to OSIGBa0146N20.4 protein.	chr04	6743557	6744588	-		Gnk2-homologous domain (IPR002902)
Os04t0200000-01	Hypothetical protein.	chr04	6782863	6785655	+
Os04t0200400-00	Similar to OSIGBa0113K06.9 protein.	chr04	6834186	6838247	-		Mannose-binding lectin (IPR001229)
Os04t0200700-01	Hypothetical protein.	chr04	6869662	6872863	+
Os04t0201000-00	Similar to OSIGBa0113K06.10 protein.	chr04	6890776	6894385	-
Os04t0201200-01	Hypothetical conserved gene.	chr04	6902893	6909851	-	Molecular Function: RNA binding (GO:0003723), Molecular Function: binding (GO:0005488)	Pumilio RNA-binding repeat (IPR001313), Armadillo-like helical (IPR011989), Armadillo-type fold (IPR016024)
Os04t0201800-00	Similar to H0512B01.7 protein.	chr04	6912953	6925360	-		Amino acid transporter, transmembrane (IPR013057)
Os04t0201500-00	Similar to amino acid permease.	chr04	6913287	6914107	-
Os04t0201900-00	Similar to H0512B01.10 protein.	chr04	6940275	6942746	-	Biological Process: protein phosphorylation (GO:0006468), Molecular Function: protein kinase activity (GO:0004672), Molecular Function: protein serine/threonine kinase activity (GO:0004674), Molecular Function: ATP binding (GO:0005524), Molecular Function: sugar binding (GO:0005529), Molecular Function: transferase activity, transferring phosphorus-containing groups (GO:0016772)	Protein kinase, catalytic domain (IPR000719), Bulb-type lectin domain (IPR001480), Serine/threonine-protein kinase, active site (IPR008271), Protein kinase-like domain (IPR011009), Protein kinase, ATP binding site (IPR017441), Serine/threonine-protein kinase-like domain (IPR017442)
Os04t0202200-01	Hypothetical gene.	chr04	6954514	6958420	+
Os04t0202200-02	Hypothetical gene.	chr04	6954536	6958372	+
Os04t0202300-00	Similar to H0512B01.10 protein.	chr04	6955489	6957924	-	Biological Process: protein phosphorylation (GO:0006468), Molecular Function: protein kinase activity (GO:0004672), Molecular Function: protein tyrosine kinase activity (GO:0004713), Molecular Function: ATP binding (GO:0005524), Molecular Function: sugar binding (GO:0005529), Molecular Function: transferase activity, transferring phosphorus-containing groups (GO:0016772)	Protein kinase, catalytic domain (IPR000719), Serine-threonine/tyrosine-protein kinase (IPR001245), Bulb-type lectin domain (IPR001480), Protein kinase-like domain (IPR011009), Protein kinase, ATP binding site (IPR017441), Tyrosine-protein kinase, catalytic domain (IPR020635)
Os04t0202500-01	Lectin receptor kinase 3, Brown planthopper (BPH) resistance	chr04	6966605	6969072	-		Bulb-type lectin domain superfamily (IPR036426), Bulb-type lectin domain (IPR001480)
Os04t0202700-01	Similar to Avr9/Cf-9 rapidly elicited protein 256 (Fragment).	chr04	6975301	6979039	+
Os04t0202800-00	Similar to H0512B01.12 protein.	chr04	6976798	6979276	-	Biological Process: protein phosphorylation (GO:0006468), Molecular Function: protein kinase activity (GO:0004672), Molecular Function: protein serine/threonine kinase activity (GO:0004674), Molecular Function: protein tyrosine kinase activity (GO:0004713), Molecular Function: ATP binding (GO:0005524), Molecular Function: sugar binding (GO:0005529), Molecular Function: transferase activity, trans…	Protein kinase, catalytic domain (IPR000719), Bulb-type lectin domain (IPR001480), Serine/threonine-protein kinase, catalytic domain (IPR002290), Serine/threonine-protein kinase, active site (IPR008271), Protein kinase-like domain (IPR011009), Protein kinase, ATP binding site (IPR017441), Serine/threonine-protein kinase-like domain (IPR017442), Tyrosine-protein kinase, catalytic domain (IPR020635)
Os04t0203400-00	Similar to OSIGBa0147O06.4 protein.	chr04	6997052	7005377	-
Os04t0203300-01	Hypothetical conserved gene.	chr04	6997842	7002468	+
Os04t0203450-00	Hypothetical protein.	chr04	7020913	7022726	+
Os04t0203600-00	Similar to cDNA clone:002-100-D12, full insert sequence.	chr04	7021347	7022831	-	Biological Process: metabolic process (GO:0008152), Molecular Function: transferase activity, transferring hexosyl groups (GO:0016758)	UDP-glucuronosyl/UDP-glucosyltransferase (IPR002213)
Os04t0204000-00	Similar to H0825G02.2 protein.	chr04	7024752	7028981	-	Biological Process: metabolic process (GO:0008152), Molecular Function: transferase activity, transferring hexosyl groups (GO:0016758)	UDP-glucuronosyl/UDP-glucosyltransferase (IPR002213)
Os04t0204100-00	Similar to H0825G02.3 protein.	chr04	7031137	7033453	-	Biological Process: metabolic process (GO:0008152), Molecular Function: transferase activity, transferring hexosyl groups (GO:0016758)	UDP-glucuronosyl/UDP-glucosyltransferase (IPR002213)
Os04t0204150-00	Hypothetical protein.	chr04	7031725	7033396	+
Os04t0204200-01	Endonuclease/exonuclease/phosphatase domain containing protein.	chr04	7038498	7044184	-		Endonuclease/exonuclease/phosphatase (IPR005135)
Os04t0204300-01	Conserved hypothetical protein.	chr04	7045088	7046466	-
Os04t0204300-02	Hypothetical protein.	chr04	7045613	7046460	-
Os04t0204400-01	Hypothetical protein.	chr04	7046012	7047019	+
Os04t0204900-00	Hypothetical genes.	chr04	7077211	7077645	-
Os04t0205000-00	Similar to Calmodulin.	chr04	7078459	7078805	-	Molecular Function: calcium ion binding (GO:0005509)	EF-hand-like domain (IPR011992)
Os04t0205101-00	Hypothetical protein.	chr04	7084823	7085186	-
Os04t0205200-00	NB-ARC domain containing protein.	chr04	7091053	7092765	+	Molecular Function: ADP binding (GO:0043531)	NB-ARC (IPR002182)
Os04t0206100-00	Hypothetical protein.	chr04	7121684	7130618	-
Os04t0206000-00	Similar to H0825G02.4 protein.	chr04	7121975	7130667	+	Biological Process: metabolic process (GO:0008152), Molecular Function: transferase activity, transferring hexosyl groups (GO:0016758)	UDP-glucuronosyl/UDP-glucosyltransferase (IPR002213)
Os04t0206200-01	DNA helicase domain containing protein.	chr04	7136795	7140421	-	Molecular Function: helicase activity (GO:0004386), Molecular Function: ATP binding (GO:0005524)	DNA helicase (IPR003840), DNA helicase PIF1, ATP-dependent (IPR010285)
Os04t0206200-02	Similar to Helicase-like protein.	chr04	7136806	7140342	-	Molecular Function: helicase activity (GO:0004386), Molecular Function: ATP binding (GO:0005524)	DNA helicase (IPR003840), DNA helicase PIF1, ATP-dependent (IPR010285)
Os04t0206300-00	Similar to OSIGBa0147O06.5 protein.	chr04	7141593	7142740	+	Biological Process: proteolysis (GO:0006508), Molecular Function: cysteine-type endopeptidase activity (GO:0004197), Molecular Function: cysteine-type peptidase activity (GO:0008234)	Peptidase, cysteine peptidase active site (IPR000169), Peptidase C1A, papain C-terminal (IPR000668), Peptidase C1A, papain (IPR013128), Proteinase inhibitor I29, cathepsin propeptide (IPR013201)
Os04t0206350-00	Hypothetical protein.	chr04	7147666	7152034	+
Os04t0206401-00	Hypothetical gene.	chr04	7149713	7150277	+
Os04t0206450-01	Similar to cDNA clone:002-100-D12, full insert sequence.	chr04	7150656	7152151	-	Biological Process: metabolic process (GO:0008152), Molecular Function: transferase activity, transferring hexosyl groups (GO:0016758)	UDP-glucuronosyl/UDP-glucosyltransferase (IPR002213)
Os04t0206500-01	UDP-glucuronosyl/UDP-glucosyltransferase family protein.	chr04	7153703	7155950	-	Biological Process: metabolic process (GO:0008152), Molecular Function: transferase activity, transferring hexosyl groups (GO:0016758)	UDP-glucuronosyl/UDP-glucosyltransferase (IPR002213)
Os04t0206600-01	UDP-glucuronosyl/UDP-glucosyltransferase family protein.	chr04	7156820	7159820	-	Biological Process: metabolic process (GO:0008152), Molecular Function: transferase activity, transferring hexosyl groups (GO:0016758)	UDP-glucuronosyl/UDP-glucosyltransferase (IPR002213)
Os04t0206650-00	Hypothetical protein.	chr04	7157218	7159772	+
Os04t0206700-01	UDP-glucuronosyl/UDP-glucosyltransferase family protein.	chr04	7163748	7166293	+	Biological Process: metabolic process (GO:0008152), Molecular Function: transferase activity, transferring hexosyl groups (GO:0016758)	UDP-glucuronosyl/UDP-glucosyltransferase (IPR002213)
Os04t0206700-02	UDP-glucuronosyl/UDP-glucosyltransferase family protein.	chr04	7163782	7166358	+	Biological Process: metabolic process (GO:0008152), Molecular Function: transferase activity, transferring hexosyl groups (GO:0016758)	UDP-glucuronosyl/UDP-glucosyltransferase (IPR002213)
Os04t0206850-00	Hypothetical protein.	chr04	7163837	7165935	-
Os04t0207501-01	Hypothetical gene.	chr04	7218440	7221671	+
Os04t0207600-01	Similar to H0825G02.10 protein.	chr04	7221326	7221880	-	Biological Process: proteolysis (GO:0006508), Molecular Function: cysteine-type endopeptidase activity (GO:0004197), Molecular Function: cysteine-type peptidase activity (GO:0008234)	Peptidase, cysteine peptidase active site (IPR000169), Peptidase C1A, papain C-terminal (IPR000668), Peptidase C1A, papain (IPR013128)
Os04t0208200-01	Cysteine proteinase.	chr04	7250381	7251823	+	Biological Process: proteolysis (GO:0006508), Molecular Function: cysteine-type endopeptidase activity (GO:0004197), Molecular Function: cysteine-type peptidase activity (GO:0008234)	Peptidase, cysteine peptidase active site (IPR000169), Peptidase C1A, papain C-terminal (IPR000668), Peptidase C1A, papain (IPR013128), Proteinase inhibitor I29, cathepsin propeptide (IPR013201)
Os04t0208400-01	Cyclin-like F-box domain containing protein.	chr04	7254765	7256866	-	Molecular Function: protein binding (GO:0005515)	F-box domain, cyclin-like (IPR001810), FBD (IPR013596), F-box domain, Skp2-like (IPR022364)
Os04t0208425-00	Hypothetical protein.	chr04	7254929	7256881	+
Os04t0208450-01	Hypothetical gene.	chr04	7258282	7258750	+
Os04t0208500-01	Cyclin-like F-box domain containing protein.	chr04	7260561	7262700	-	Molecular Function: protein binding (GO:0005515)	F-box domain, cyclin-like (IPR001810), FBD-like (IPR006566), FBD (IPR013596), F-box domain, Skp2-like (IPR022364)
Os04t0208550-00	Hypothetical protein.	chr04	7260759	7262637	+
Os04t0208600-01	Cyclin-like F-box domain containing protein.	chr04	7265196	7267272	-	Molecular Function: protein binding (GO:0005515)	F-box domain, cyclin-like (IPR001810), FBD-like (IPR006566), FBD (IPR013596), F-box domain, Skp2-like (IPR022364)
Os04t0208800-01	Hypothetical protein.	chr04	7288396	7289312	-
Os04t0208900-00	Hypothetical conserved gene.	chr04	7288651	7289315	+
Os04t0209200-01	Similar to MRP-like ABC transporter.	chr04	7301574	7312295	-	Biological Process: transport (GO:0006810), Biological Process: transmembrane transport (GO:0055085), Cellular Component: integral to membrane (GO:0016021), Molecular Function: nucleotide binding (GO:0000166), Molecular Function: ATP binding (GO:0005524), Molecular Function: ATPase activity (GO:0016887), Molecular Function: nucleoside-triphosphatase activity (GO:0017111), Molecular Function: ATPa…	ABC transporter, transmembrane domain (IPR001140), ABC transporter-like (IPR003439), ATPase, AAA+ type, core (IPR003593), ABC transporter, transmembrane domain, type 1 (IPR011527), ABC transporter, conserved site (IPR017871), ABC transporter, integral membrane type 1 (IPR017940)
Os04t0209300-01	Similar to Glutathione-conjugate transporter AtMRP4.	chr04	7317239	7325788	-	Biological Process: transport (GO:0006810), Biological Process: transmembrane transport (GO:0055085), Cellular Component: integral to membrane (GO:0016021), Molecular Function: nucleotide binding (GO:0000166), Molecular Function: ATP binding (GO:0005524), Molecular Function: ATPase activity (GO:0016887), Molecular Function: nucleoside-triphosphatase activity (GO:0017111), Molecular Function: ATPa…	ABC transporter, transmembrane domain (IPR001140), ABC transporter-like (IPR003439), ATPase, AAA+ type, core (IPR003593), ABC transporter, transmembrane domain, type 1 (IPR011527), ABC transporter, conserved site (IPR017871), ABC transporter, integral membrane type 1 (IPR017940)
Os04t0209450-00	Hypothetical protein.	chr04	7317838	7318217	+
Os04t0210250-01	Hypothetical gene.	chr04	7423769	7427851	+
Os04t0210700-00	Similar to OSIGBa0114M03.3 protein.	chr04	7427891	7430947	+
Os04t0210800-00	Conserved hypothetical protein.	chr04	7432685	7432978	+
Os04t0211700-00	Similar to OSIGBa0114M03.5 protein.	chr04	7478045	7479178	-	Molecular Function: ATP binding (GO:0005524)	Heat shock protein Hsp70 (IPR001023), Heat shock protein 70 (IPR013126), Heat shock protein 70, conserved site (IPR018181)
Os04t0211900-01	Protein of unknown function DUF1677, Oryza sativa family protein.	chr04	7492471	7493863	-		Protein of unknown function DUF1677, Oryza sativa (IPR012871)
Os04t0212200-01	Similar to protein binding protein.	chr04	7504023	7517781	+		Vacuolar protein sorting-associated protein 54 (IPR019515)
Os04t0212450-00	Hypothetical conserved gene.	chr04	7521494	7522034	+	Biological Process: two-component signal transduction system (phosphorelay) (GO:0000160), Biological Process: regulation of transcription, DNA-dependent (GO:0006355), Molecular Function: two-component response regulator activity (GO:0000156)	Signal transduction response regulator, receiver domain (IPR001789), CheY-like superfamily (IPR011006)
Os04t0212700-00	Similar to Histone H2A.	chr04	7546093	7546626	+	Biological Process: nucleosome assembly (GO:0006334), Cellular Component: nucleosome (GO:0000786), Cellular Component: nucleus (GO:0005634), Molecular Function: DNA binding (GO:0003677)	Histone H2A (IPR002119), Histone core (IPR007125), Histone-fold (IPR009072)
Os04t0213100-01	Hemopexin fold protein, Chlorophyll degradation, Anther development	chr04	7553316	7554203	-		Hemopexin-like domain (IPR000585), Hemopexin-like repeats (IPR018487)
Os04t0213800-00	Similar to Bacterial blight resistance protein XA26.	chr04	7620565	7621389	-	Biological Process: protein phosphorylation (GO:0006468), Molecular Function: protein kinase activity (GO:0004672), Molecular Function: protein serine/threonine kinase activity (GO:0004674), Molecular Function: protein tyrosine kinase activity (GO:0004713), Molecular Function: ATP binding (GO:0005524), Molecular Function: transferase activity, transferring phosphorus-containing groups (GO:0016772)	Protein kinase, catalytic domain (IPR000719), Serine/threonine-protein kinase, catalytic domain (IPR002290), Serine/threonine-protein kinase, active site (IPR008271), Protein kinase-like domain (IPR011009), Protein kinase, ATP binding site (IPR017441), Serine/threonine-protein kinase-like domain (IPR017442), Tyrosine-protein kinase, catalytic domain (IPR020635)
Os04t0217500-00	Hypothetical conserved gene.	chr04	7868882	7869480	+
Os04t0217600-01	Hypothetical gene.	chr04	7873470	7876305	-
Os04t0217900-01	Similar to TRAF-type zinc finger family protein.	chr04	7877462	7883443	+
Os04t0218100-01	Pentatricopeptide repeat domain containing protein.	chr04	7893521	7901861	-	Molecular Function: binding (GO:0005488)	Pentatricopeptide repeat (IPR002885), Tetratricopeptide-like helical (IPR011990)
Os04t0218100-02	Pentatricopeptide repeat domain containing protein.	chr04	7893523	7897863	-	Molecular Function: binding (GO:0005488)	Pentatricopeptide repeat (IPR002885), Tetratricopeptide-like helical (IPR011990)
Os04t0218350-01	Similar to cDNA, clone: J075169H23, full insert sequence.	chr04	7907327	7910914	+
Os04t0218400-00	Similar to ankyrin protein kinase-like.	chr04	7914163	7914802	+	Molecular Function: methyltransferase activity (GO:0008168)	Protein of unknown function DUF248, methyltransferase putative (IPR004159)
Os04t0218600-01	Conserved hypothetical protein.	chr04	7920042	7920743	+
Os04t0218600-02	Conserved hypothetical protein.	chr04	7920068	7927561	+
Os04t0218701-00	Hypothetical conserved gene.	chr04	7935869	7938887	+
Os04t0218900-01	Similar to TRAF-type zinc finger family protein.	chr04	7947573	7949742	+	Biological Process: protein ubiquitination (GO:0016567), Molecular Function: ubiquitin-protein ligase activity (GO:0004842), Molecular Function: protein binding (GO:0005515), Molecular Function: zinc ion binding (GO:0008270)	Zinc finger, TRAF-type (IPR001293), TRAF-like (IPR008974), Seven In Absentia Homolog-type (IPR013323)
Os04t0219000-02	Similar to cDNA, clone: J075169H23, full insert sequence.	chr04	7955827	7960099	-
Os04t0219000-01	Similar to cDNA, clone: J075169H23, full insert sequence.	chr04	7956119	7960456	-
Os04t0219200-01	Hypothetical conserved gene.	chr04	7961023	7964447	-
Os04t0219550-00	Hypothetical conserved gene.	chr04	7973330	7973557	-
Os04t0219600-01	Similar to NBS-LRR protein (Fragment).	chr04	7973907	7983880	-	Biological Process: defense response (GO:0006952), Molecular Function: ADP binding (GO:0043531)	Disease resistance protein (IPR000767), NB-ARC (IPR002182)
Os04t0219700-00	Conserved hypothetical protein.	chr04	7981887	7982772	+
Os04t0219800-01	Conserved hypothetical protein.	chr04	7988583	8000337	+
Os04t0220300-01	EGF-type aspartate/asparagine hydroxylation site domain containing protein.	chr04	8009023	8018541	+	Molecular Function: calcium ion binding (GO:0005509), Molecular Function: protein binding (GO:0005515)	EGF-type aspartate/asparagine hydroxylation site (IPR000152), Epidermal growth factor-like, type 3 (IPR000742), EGF-like calcium-binding (IPR001881), Epidermal growth factor-like (IPR006210), EGF-like calcium-binding, conserved site (IPR018097)
Os04t0220400-00	Hypothetical protein.	chr04	8009701	8019564	-
Os04t0220501-00	Hypothetical conserved gene.	chr04	8035510	8037968	-		Protein of unknown function DUF1677, Oryza sativa (IPR012871)
Os04t0221000-01	Conserved hypothetical protein.	chr04	8064674	8072284	-
Os04t0221300-02	Pentatricopeptide repeat domain containing protein.	chr04	8083780	8086943	-	Molecular Function: binding (GO:0005488)	Pentatricopeptide repeat (IPR002885), Tetratricopeptide-like helical (IPR011990)
Os04t0221300-01	Pentatricopeptide repeat domain containing protein.	chr04	8085840	8090712	-	Molecular Function: binding (GO:0005488)	Pentatricopeptide repeat (IPR002885), Tetratricopeptide-like helical (IPR011990)
Os04t0221450-01	Hypothetical gene.	chr04	8111666	8115861	+
Os04t0221600-01	Zinc finger, PHD-type domain containing protein.	chr04	8117448	8126285	-	Molecular Function: protein binding (GO:0005515), Molecular Function: zinc ion binding (GO:0008270)	Zinc finger, PHD-type (IPR001965), Zinc finger, FYVE/PHD-type (IPR011011), Zinc finger, RING/FYVE/PHD-type (IPR013083), Zinc finger, PHD-type, conserved site (IPR019786)
Os04t0221800-00	Protein of unknown function DUF594 domain containing protein.	chr04	8136123	8138420	-		Protein of unknown function DUF594 (IPR007658)
Os04t0222250-00	Hypothetical conserved gene.	chr04	8166128	8166779	+
Os04t0222900-00	Non-protein coding transcript.	chr04	8213894	8213961	+
Os04t0223000-01	Sec1-like protein family protein.	chr04	8216513	8233284	-	Biological Process: vesicle docking involved in exocytosis (GO:0006904), Biological Process: vesicle-mediated transport (GO:0016192)	Sec1-like protein (IPR001619)
Os04t0223300-00	Similar to Peroxisome type ascorbate peroxidase.	chr04	8239288	8241854	-	Biological Process: response to oxidative stress (GO:0006979), Biological Process: oxidation-reduction process (GO:0055114), Molecular Function: peroxidase activity (GO:0004601), Molecular Function: heme binding (GO:0020037)	Haem peroxidase, plant/fungal/bacterial (IPR002016), Plant ascorbate peroxidase (IPR002207), Haem peroxidase (IPR010255), Peroxidases heam-ligand binding site (IPR019793), Peroxidase, active site (IPR019794)
Os04t0223500-01	Dimethylaniline monooxygenase, N-oxide-forming domain containing protein.	chr04	8243749	8249931	-	Biological Process: oxidation-reduction process (GO:0055114), Cellular Component: intrinsic to endoplasmic reticulum membrane (GO:0031227), Molecular Function: flavin-containing monooxygenase activity (GO:0004499), Molecular Function: flavin adenine dinucleotide binding (GO:0050660), Molecular Function: NADP binding (GO:0050661)	Dimethylaniline monooxygenase, N-oxide-forming (IPR012143), Flavin monooxygenase-like (IPR020946)
Os04t0223500-02	Similar to H0515C11.3 protein.	chr04	8243781	8244947	-	Biological Process: oxidation-reduction process (GO:0055114), Molecular Function: flavin-containing monooxygenase activity (GO:0004499), Molecular Function: flavin adenine dinucleotide binding (GO:0050660), Molecular Function: NADP binding (GO:0050661)	Flavin monooxygenase-like (IPR020946)
Os04t0223600-01	Hypothetical gene.	chr04	8246733	8247495	-
Os04t0223901-00	Dimethylaniline monooxygenase, N-oxide-forming domain containing protein.	chr04	8263115	8268571	-	Biological Process: oxidation-reduction process (GO:0055114), Cellular Component: intrinsic to endoplasmic reticulum membrane (GO:0031227), Molecular Function: flavin-containing monooxygenase activity (GO:0004499), Molecular Function: flavin adenine dinucleotide binding (GO:0050660), Molecular Function: NADP binding (GO:0050661)	Dimethylaniline monooxygenase, N-oxide-forming (IPR012143), Flavin monooxygenase-like (IPR020946)
Os04t0224000-01	Hypothetical protein.	chr04	8267091	8268721	+
Os04t0224200-01	Hypothetical protein.	chr04	8274136	8275149	-
Os04t0224600-01	Phosphoglycerate mutase domain containing protein.	chr04	8280306	8285271	-		Histidine phosphatase superfamily, clade-1 (IPR013078)
Os04t0224900-01	FAD-dependent glycerol-3-phosphate dehydrogenase domain containing protein.	chr04	8307367	8312159	-	Biological Process: glycerol-3-phosphate metabolic process (GO:0006072), Biological Process: oxidation-reduction process (GO:0055114), Cellular Component: glycerol-3-phosphate dehydrogenase complex (GO:0009331), Molecular Function: glycerol-3-phosphate dehydrogenase activity (GO:0004368), Molecular Function: oxidoreductase activity (GO:0016491)	FAD-dependent glycerol-3-phosphate dehydrogenase (IPR000447), FAD dependent oxidoreductase (IPR006076)
Os04t0225001-00	Similar to OSIGBa0101A01.3 protein.	chr04	8312869	8314234	-	Biological Process: glycerol-3-phosphate metabolic process (GO:0006072), Biological Process: oxidation-reduction process (GO:0055114), Cellular Component: glycerol-3-phosphate dehydrogenase complex (GO:0009331), Molecular Function: glycerol-3-phosphate dehydrogenase activity (GO:0004368), Molecular Function: oxidoreductase activity (GO:0016491)	FAD-dependent glycerol-3-phosphate dehydrogenase (IPR000447), FAD dependent oxidoreductase (IPR006076)
Os04t0225100-01	3'-5' exonuclease domain containing protein.	chr04	8320595	8321435	-	Biological Process: nucleobase-containing compound metabolic process (GO:0006139), Cellular Component: intracellular (GO:0005622), Molecular Function: nucleic acid binding (GO:0003676), Molecular Function: 3'-5' exonuclease activity (GO:0008408)	3&apos;-5&apos; exonuclease (IPR002562), Ribonuclease H-like (IPR012337)
Os04t0225067-00	Hypothetical protein.	chr04	8320725	8321324	+
Os04t0225250-00	Similar to OSIGBa0148I18.4 protein.	chr04	8346834	8347622	-	Biological Process: protein phosphorylation (GO:0006468), Molecular Function: protein kinase activity (GO:0004672), Molecular Function: protein serine/threonine kinase activity (GO:0004674), Molecular Function: protein tyrosine kinase activity (GO:0004713), Molecular Function: ATP binding (GO:0005524), Molecular Function: transferase activity, transferring phosphorus-containing groups (GO:0016772)	Protein kinase, catalytic domain (IPR000719), Serine/threonine-protein kinase, catalytic domain (IPR002290), Serine/threonine-protein kinase, active site (IPR008271), Protein kinase-like domain (IPR011009), Serine/threonine-protein kinase-like domain (IPR017442), Tyrosine-protein kinase, catalytic domain (IPR020635)
Os04t0225400-01	Hypothetical protein.	chr04	8370325	8373574	+
Os04t0225700-00	Similar to BURP domain-containing protein 5.	chr04	8423730	8424629	+		BURP (IPR004873)
Os04t0226340-00	Conserved hypothetical protein.	chr04	8445274	8464291	+
Os04t0226400-01	Regulator of chromosome condensation/beta-lactamase-inhibitor protein II domain containing protein.	chr04	8453829	8461439	+		Regulator of chromosome condensation, RCC1 (IPR000408), Regulator of chromosome condensation/beta-lactamase-inhibitor protein II (IPR009091)
Os04t0226400-02	Regulator of chromosome condensation, RCC1 domain containing protein.	chr04	8453829	8461494	+		Regulator of chromosome condensation, RCC1 (IPR000408), Regulator of chromosome condensation/beta-lactamase-inhibitor protein II (IPR009091)
Os04t0226400-03	Similar to cDNA clone:J013044J21, full insert sequence.	chr04	8453838	8459082	+		Regulator of chromosome condensation, RCC1 (IPR000408), Regulator of chromosome condensation/beta-lactamase-inhibitor protein II (IPR009091)
Os04t0226600-01	Similar to OSIGBa0135L04.3 protein.	chr04	8472839	8476142	-	Biological Process: recognition of pollen (GO:0048544), Molecular Function: sugar binding (GO:0005529)	serine/threonine-protein kinase receptor precursor, putative, expressed
Os04t0226633-00	Hypothetical protein.	chr04	8472977	8476008	+
Os04t0226666-00	Similar to Receptor-like kinase with LRR repeats (Fragment).	chr04	8479770	8479979	-
Os04t0226800-00	Similar to OSIGBa0135L04.4 protein.	chr04	8497213	8499957	+	Biological Process: protein phosphorylation (GO:0006468), Molecular Function: protein kinase activity (GO:0004672), Molecular Function: protein serine/threonine kinase activity (GO:0004674), Molecular Function: protein tyrosine kinase activity (GO:0004713), Molecular Function: protein binding (GO:0005515), Molecular Function: ATP binding (GO:0005524), Molecular Function: transferase activity, tra…	xa21, putative, expressed
Os04t0227000-01	Leucine-rich repeat, N-terminal domain containing protein.	chr04	8507962	8511064	+	Molecular Function: protein binding (GO:0005515)	Leucine-rich repeat (IPR001611), Leucine-rich repeat-containing N-terminal, type 2 (IPR013210)
Os04t0227100-01	Hypothetical protein.	chr04	8514849	8519651	-
Os04t0227200-00	Protein kinase, catalytic domain domain containing protein.	chr04	8514940	8518004	+	Biological Process: protein phosphorylation (GO:0006468), Molecular Function: protein kinase activity (GO:0004672), Molecular Function: protein serine/threonine kinase activity (GO:0004674), Molecular Function: protein binding (GO:0005515), Molecular Function: ATP binding (GO:0005524), Molecular Function: transferase activity, transferring phosphorus-containing groups (GO:0016772)	Protein kinase, catalytic domain (IPR000719), Leucine-rich repeat (IPR001611), Serine/threonine-protein kinase, active site (IPR008271), Protein kinase-like domain (IPR011009), Leucine-rich repeat-containing N-terminal, type 2 (IPR013210), Serine/threonine-protein kinase-like domain (IPR017442)
Os04t0227500-01	DSBA oxidoreductase family protein.	chr04	8528512	8533136	+		Thioredoxin-like fold (IPR012336)
Os04t0227833-00	Non-protein coding transcript.	chr04	8566258	8566315	-
Os04t0228000-01	Peptidase A1 domain containing protein.	chr04	8578980	8585626	+	Biological Process: proteolysis (GO:0006508), Molecular Function: aspartic-type endopeptidase activity (GO:0004190)	Peptidase A1 (IPR001461), Peptidase aspartic, active site (IPR001969), Peptidase aspartic, catalytic (IPR009007), Peptidase aspartic (IPR021109)
Os04t0228100-01	Similar to H0209A05.2 protein.	chr04	8586491	8588227	-
Os04t0228300-01	Hypothetical conserved gene.	chr04	8588650	8594181	+
Os04t0228400-01	Expansin precursor (Alpha-expansin OsEXPA1).	chr04	8599014	8600248	+	Biological Process: plant-type cell wall organization (GO:0009664), Cellular Component: extracellular region (GO:0005576)	Expansin (IPR002963), Expansin/pollen allergen, DPBB domain (IPR007112), Pollen allergen/expansin, C-terminal (IPR007117), Expansin/Lol pI (IPR007118), Barwin-related endoglucanase (IPR009009), Barwin-like endoglucanase (IPR014733)
Os04t0228600-00	Similar to H0209A05.7 protein.	chr04	8614296	8616079	-
Os04t0229100-01	Similar to Sinapyl alcohol dehydrogenase.	chr04	8637314	8639345	-	Biological Process: oxidation-reduction process (GO:0055114), Molecular Function: nucleotide binding (GO:0000166), Molecular Function: zinc ion binding (GO:0008270), Molecular Function: oxidoreductase activity (GO:0016491), Molecular Function: transferase activity, transferring acyl groups other than amino-acyl groups (GO:0016747)	Alcohol dehydrogenase superfamily, zinc-type (IPR002085), Alcohol dehydrogenase, zinc-type, conserved site (IPR002328), GroES-like (IPR011032), Alcohol dehydrogenase, C-terminal (IPR013149), Alcohol dehydrogenase GroES-like (IPR013154), NAD(P)-binding domain (IPR016040), Polyketide synthase, enoylreductase (IPR020843)
Os04t0230501-00	Hypothetical protein.	chr04	8749478	8749878	+
Os04t0231200-01	Hypothetical gene.	chr04	8764872	8767208	+
Os04t0231266-00	Conserved hypothetical protein.	chr04	8767202	8767534	-
Os04t0231800-01	Conserved hypothetical protein.	chr04	8811012	8815165	-
Os04t0233400-01	Similar to Arabidopsis thaliana (Fragment).	chr04	8948360	8949943	-	Biological Process: transport (GO:0006810), Biological Process: water transport (GO:0006833), Biological Process: transmembrane transport (GO:0055085), Cellular Component: membrane (GO:0016020), Cellular Component: integral to membrane (GO:0016021), Molecular Function: transporter activity (GO:0005215)	Major intrinsic protein (IPR000425), Aquaporin (IPR012269), Major intrinsic protein, conserved site (IPR022357), Aquaporin-like (IPR023271)
Os04t0233400-02	Similar to cDNA clone:006-302-B10, full insert sequence.	chr04	8948488	8949831	-	Biological Process: transport (GO:0006810), Biological Process: water transport (GO:0006833), Biological Process: transmembrane transport (GO:0055085), Cellular Component: membrane (GO:0016020), Cellular Component: integral to membrane (GO:0016021), Molecular Function: transporter activity (GO:0005215)	Major intrinsic protein (IPR000425), Aquaporin (IPR012269), Major intrinsic protein, conserved site (IPR022357), Aquaporin-like (IPR023271)
Os04t0233851-00	Non-protein coding transcript.	chr04	8948714	8949839	+
Os04t0234402-00	Similar to hydrolase, acting on ester bonds.	chr04	9071858	9072447	+
Os04t0234500-00	Hypothetical protein.	chr04	9072024	9072652	-
Os04t0234600-03	Similar to Sedoheptulose-1,7-bisphosphatase.	chr04	9075141	9077732	-	Biological Process: carbohydrate metabolic process (GO:0005975), Molecular Function: phosphoric ester hydrolase activity (GO:0042578)	Fructose-1,6-bisphosphatase class 1/Sedoheputulose-1,7-bisphosphatase (IPR000146), Fructose-1,6-bisphosphatase, active site (IPR020548), Sedoheptulose-1,7-bisphosphatase (IPR023079)
Os04t0234600-01	Sedoheptulose 1,7-bisphosphatase involved in Calvin cycle, Plant growth and grain yield	chr04	9075232	9077888	-	Biological Process: carbohydrate metabolic process (GO:0005975), Molecular Function: phosphatase activity (GO:0016791), Molecular Function: phosphoric ester hydrolase activity (GO:0042578)	Fructose-1,6-bisphosphatase class 1 (IPR000146), Sedoheptulose-1,7-bisphosphatase (IPR023079), Fructose-1-6-bisphosphatase class I, N-terminal (IPR033391), Fructose-1,6-bisphosphatase, active site (IPR020548)
Os04t0234600-02	Similar to Sedoheptulose-1,7-bisphosphatase.	chr04	9075295	9077800	-	Biological Process: carbohydrate metabolic process (GO:0005975), Molecular Function: phosphoric ester hydrolase activity (GO:0042578)	Fructose-1,6-bisphosphatase class 1/Sedoheputulose-1,7-bisphosphatase (IPR000146), Fructose-1,6-bisphosphatase, active site (IPR020548), Sedoheptulose-1,7-bisphosphatase (IPR023079)
Os04t0243400-01	Myb/SANT-like domain domain containing protein.	chr04	9262698	9265370	-		Myb/SANT-like domain (IPR024752)
Os04t0243550-00	Hypothetical protein.	chr04	9273695	9274013	-
Os04t0243700-01	Zinc finger, RING/FYVE/PHD-type domain containing protein.	chr04	9291339	9291856	-	Molecular Function: protein binding (GO:0005515), Molecular Function: zinc ion binding (GO:0008270)	Zinc finger, RING-type (IPR001841), Zinc finger, RING/FYVE/PHD-type (IPR013083), Zinc finger, C3HC4 RING-type (IPR018957)
Os04t0244201-01	Hypothetical protein.	chr04	9330721	9334127	-
Os04t0244400-01	Thioredoxin fold domain containing protein.	chr04	9336868	9345274	+	Biological Process: cell redox homeostasis (GO:0045454), Molecular Function: electron carrier activity (GO:0009055), Molecular Function: protein disulfide oxidoreductase activity (GO:0015035)	Glutaredoxin (IPR002109), Glutathione S-transferase, C-terminal (IPR004046), Glutathione S-transferase, C-terminal-like (IPR010987), Glutaredoxin active site (IPR011767), Thioredoxin-like fold (IPR012336)
Os04t0244400-02	Thioredoxin fold domain containing protein.	chr04	9336934	9345040	+	Biological Process: cell redox homeostasis (GO:0045454), Molecular Function: electron carrier activity (GO:0009055), Molecular Function: protein disulfide oxidoreductase activity (GO:0015035)	Glutaredoxin (IPR002109), Glutathione S-transferase, C-terminal (IPR004046), Glutathione S-transferase, C-terminal-like (IPR010987), Glutaredoxin active site (IPR011767), Thioredoxin-like fold (IPR012336)
Os04t0244500-01	Protein of unknown function DUF171 family protein.	chr04	9347671	9359330	+		Protein of unknown function DUF171 (IPR003750), Nucleic acid-binding, OB-fold-like (IPR016027)
Os04t0244800-01	Heavy metal transport/detoxification protein domain containing protein.	chr04	9368053	9369130	-	Biological Process: metal ion transport (GO:0030001), Molecular Function: metal ion binding (GO:0046872)	Heavy metal-associated domain, HMA (IPR006121)
Os04t0245000-00	Formin-like protein 12.	chr04	9386966	9391961	-	Molecular Function: protein binding (GO:0005515)	C2 calcium/lipid-binding domain, CaLB (IPR008973), Tensin phosphatase, C2 domain (IPR014020)
Os04t0247500-02	Conserved hypothetical protein.	chr04	9562465	9564684	-
Os04t0247500-01	Conserved hypothetical protein.	chr04	9562969	9564711	-
Os04t0247700-00	Similar to H0315A08.1 protein.	chr04	9571289	9572114	-		Ribonuclease H1, N-terminal (IPR011320)
Os04t0247875-00	Non-protein coding transcript.	chr04	9575909	9575970	+
Os04t0248050-00	Conserved hypothetical protein.	chr04	9581872	9587958	-
Os04t0249500-01	Sucrose synthase, Duplicate of OsSUS5 (Os04g0309600)	chr04	9662138	9667057	-	Biological Process: sucrose metabolic process (GO:0005985), Molecular Function: sucrose synthase activity (GO:0016157)	Sucrose synthase, plant/cyanobacteria (IPR012820), Sucrose synthase (IPR000368), Glycosyl transferase, family 1 (IPR001296)
Os04t0249550-00	Hypothetical protein.	chr04	9662876	9665409	+
Os04t0249600-01	Similar to senescence-associated protein DIN1.	chr04	9671368	9674023	-		Rhodanese-like (IPR001763)
Os04t0249600-02	Arsenate reductase, Sulfurtransferase/rhodanese-like protein, Regulation of arsenic accumulation	chr04	9671368	9673774	-		Rhodanese-like domain (IPR001763)
Os04t0249700-01	Similar to transposon protein.	chr04	9677438	9678593	-	Molecular Function: iron-sulfur cluster binding (GO:0051536)	4Fe-4S ferredoxin, iron-sulpur binding domain (IPR017896)
Os04t0249900-01	Hypothetical gene.	chr04	9684572	9685135	+
Os04t0250050-00	Conserved hypothetical protein.	chr04	9686760	9688024	-
Os04t0250200-01	Conserved hypothetical protein.	chr04	9687994	9689204	+
Os04t0250700-01	Uncharacterised protein family UPF0307 domain containing protein.	chr04	9695111	9703565	+		Ribosome-associated, YjgA (IPR006839), PSPTO4464-like domain (IPR023153)
Os04t0251825-00	Hypothetical genes.	chr04	9716005	9717691	-
Os04t0252200-02	Similar to CPSF160; nucleic acid binding.	chr04	9888904	9915608	-
Os04t0252200-01	Similar to CPSF160; nucleic acid binding.	chr04	9904121	9916256	-
Os04t0252400-01	Similar to SNARE-interacting protein KEULE.	chr04	9938870	9956327	-	Biological Process: vesicle docking involved in exocytosis (GO:0006904), Biological Process: vesicle-mediated transport (GO:0016192)	Sec1-like protein (IPR001619)
Os04t0252550-00	Non-protein coding transcript.	chr04	9939995	9955972	+
Os04t0252662-00	Non-protein coding transcript.	chr04	9958530	9959022	+
Os04t0252850-00	Hypothetical gene.	chr04	9993479	9994278	-
Os04t0253000-01	Similar to Histone H1.	chr04	9993501	9994503	+	Biological Process: nucleosome assembly (GO:0006334), Cellular Component: nucleosome (GO:0000786), Cellular Component: nucleus (GO:0005634), Molecular Function: DNA binding (GO:0003677)	Histone H1/H5 (IPR005818), Histone H5 (IPR005819), Winged helix-turn-helix transcription repressor DNA-binding (IPR011991)
Os04t0253601-01	Conserved hypothetical protein.	chr04	10019877	10023628	+
Os04t0254000-01	Similar to Dihydrodipicolinate synthase 1, chloroplast precursor (EC 4.2.1.52) (DHDPS 1).	chr04	10061764	10065209	+	Biological Process: metabolic process (GO:0008152), Biological Process: lysine biosynthetic process via diaminopimelate (GO:0009089), Molecular Function: catalytic activity (GO:0003824), Molecular Function: dihydrodipicolinate synthase activity (GO:0008840), Molecular Function: lyase activity (GO:0016829)	Dihydrodipicolinate synthetase-like (IPR002220), Dihydrodipicolinate synthase, DapA (IPR005263), Aldolase-type TIM barrel (IPR013785), Dihydrodipicolinate synthetase, conserved site (IPR020624), Dihydrodipicolinate synthetase, active site (IPR020625)
Os04t0254300-01	Conserved hypothetical protein.	chr04	10068617	10075564	+
Os04t0255525-01	Hypothetical gene.	chr04	10147177	10151418	-
Os04t0255600-00	Cytochrome P450 domain containing protein.	chr04	10147184	10150653	+	Biological Process: oxidation-reduction process (GO:0055114), Molecular Function: iron ion binding (GO:0005506), Molecular Function: electron carrier activity (GO:0009055), Molecular Function: oxidoreductase activity, acting on paired donors, with incorporation or reduction of molecular oxygen (GO:0016705), Molecular Function: heme binding (GO:0020037)	Cytochrome P450 (IPR001128), Cytochrome P450, E-class, group I (IPR002401), Cytochrome P450, conserved site (IPR017972)
Os04t0257500-01	Similar to Transcription factor TSRF1.	chr04	10316737	10317614	-	Biological Process: regulation of transcription, DNA-dependent (GO:0006355), Molecular Function: DNA binding (GO:0003677), Molecular Function: sequence-specific DNA binding transcription factor activity (GO:0003700)	Pathogenesis-related transcriptional factor/ERF, DNA-binding (IPR001471), DNA-binding, integrase-type (IPR016177)
Os04t0258900-01	Cyclin-like F-box domain containing protein.	chr04	10452266	10453725	-	Molecular Function: protein binding (GO:0005515)	F-box domain, cyclin-like (IPR001810), F-box domain, Skp2-like (IPR022364)
Os04t0259100-00	Acyl-CoA N-acyltransferase domain containing protein.	chr04	10458951	10460024	-		Acyl-CoA N-acyltransferase (IPR016181)
Os04t0259150-00	Conserved hypothetical protein.	chr04	10468651	10469320	+
Os04t0259200-01	Conserved hypothetical protein.	chr04	10470563	10472410	-
Os04t0261400-01	Cytochrome c region domain containing protein.	chr04	10624933	10627828	+	Molecular Function: nucleic acid binding (GO:0003676)	Ribonuclease H-like (IPR012337)
Os04t0266400-02	Similar to cDNA clone:001-201-C01, full insert sequence.	chr04	10984408	10995862	-	Cellular Component: nucleus (GO:0005634), Molecular Function: DNA binding (GO:0003677)	Methyl-CpG DNA binding (IPR001739), DNA-binding, integrase-type (IPR016177)
Os04t0266400-01	Similar to AHM2 (Fragment).	chr04	10987280	10995862	-	Cellular Component: nucleus (GO:0005634), Molecular Function: DNA binding (GO:0003677)	Methyl-CpG DNA binding (IPR001739), DNA-binding, integrase-type (IPR016177)
Os04t0266700-00	Hypothetical conserved gene.	chr04	10996728	11005544	-
Os04t0266900-01	Transketolase C-terminal-like domain containing protein.	chr04	11026653	11032673	+	Biological Process: metabolic process (GO:0008152), Molecular Function: catalytic activity (GO:0003824), Molecular Function: transketolase activity (GO:0004802)	Transketolase, N-terminal (IPR005474), Transketolase-like, pyrimidine-binding domain (IPR005475), Transketolase, C-terminal (IPR005476), Transketolase, bacterial-like (IPR005478), Transketolase, C-terminal/Pyruvate-ferredoxin oxidoreductase, domain II (IPR009014), Transketolase-like, C-terminal (IPR015941)
Os04t0267250-01	Hypothetical gene.	chr04	11054917	11055559	-
Os04t0267600-01	Cyclin-like F-box domain containing protein.	chr04	11060393	11062063	-		Leucine-rich repeat 2 (IPR013101), F-box domain, Skp2-like (IPR022364)
Os04t0267950-00	Conserved hypothetical protein.	chr04	11076399	11077043	-
Os04t0268300-01	Hypothetical conserved gene.	chr04	11081483	11085362	+
Os04t0268700-01	Eggshell protein family protein.	chr04	11130544	11131484	+
Os04t0269100-00	Similar to OSIGBa0135A16.7 protein.	chr04	11180119	11183765	+	Biological Process: metabolic process (GO:0008152), Molecular Function: nucleotide binding (GO:0000166), Molecular Function: oxidoreductase activity (GO:0016491)	Short-chain dehydrogenase/reductase SDR (IPR002198), Glucose/ribitol dehydrogenase (IPR002347), NAD(P)-binding domain (IPR016040)
Os04t0269600-01	Similar to Primary amine oxidase.	chr04	11236469	11243987	+	Biological Process: amine metabolic process (GO:0009308), Biological Process: oxidation-reduction process (GO:0055114), Molecular Function: copper ion binding (GO:0005507), Molecular Function: primary amine oxidase activity (GO:0008131), Molecular Function: quinone binding (GO:0048038)	Copper amine oxidase (IPR000269), Copper amine oxidase, N2-terminal (IPR015800), Copper amine oxidase, N2/N3-terminal (IPR015801), Copper amine oxidase, N3-terminal (IPR015802), Copper amine oxidase, N-terminal (IPR016182)
Os04t0269600-02	Similar to cDNA clone:J023110G01, full insert sequence.	chr04	11236469	11243962	+	Biological Process: amine metabolic process (GO:0009308), Biological Process: oxidation-reduction process (GO:0055114), Molecular Function: copper ion binding (GO:0005507), Molecular Function: primary amine oxidase activity (GO:0008131), Molecular Function: quinone binding (GO:0048038)	Copper amine oxidase (IPR000269), Copper amine oxidase, C-terminal (IPR015798)
Os04t0269600-03	Hypothetical conserved gene.	chr04	11236471	11238454	+	Biological Process: amine metabolic process (GO:0009308), Biological Process: oxidation-reduction process (GO:0055114), Molecular Function: copper ion binding (GO:0005507), Molecular Function: primary amine oxidase activity (GO:0008131), Molecular Function: quinone binding (GO:0048038)	Copper amine oxidase (IPR000269), Copper amine oxidase, N2-terminal (IPR015800), Copper amine oxidase, N2/N3-terminal (IPR015801), Copper amine oxidase, N3-terminal (IPR015802), Copper amine oxidase, N-terminal (IPR016182)
Os04t0269600-04	Similar to cDNA clone:J023110G01, full insert sequence.	chr04	11237886	11243987	+	Biological Process: amine metabolic process (GO:0009308), Biological Process: oxidation-reduction process (GO:0055114), Molecular Function: copper ion binding (GO:0005507), Molecular Function: primary amine oxidase activity (GO:0008131), Molecular Function: quinone binding (GO:0048038)	Copper amine oxidase (IPR000269), Copper amine oxidase, C-terminal (IPR015798)
Os04t0269700-01	Lipase, GDSL domain containing protein.	chr04	11250041	11254736	+	Molecular Function: hydrolase activity (GO:0016787)	Esterase, SGNH hydrolase-type, subgroup (IPR013831)
Os04t0269800-01	Conserved hypothetical protein.	chr04	11255676	11258882	+
Os04t0269900-01	Conserved hypothetical protein.	chr04	11264550	11271530	-
Os04t0270100-01	Similar to GTP-binding protein.	chr04	11272522	11284617	+	Molecular Function: GTPase activity (GO:0003924), Molecular Function: GTP binding (GO:0005525)	Protein synthesis factor, GTP-binding (IPR000795), Translation elongation factor EFTu/EF1A, C-terminal (IPR004160), Translation elongation factor EFTu/EF1A, domain 2 (IPR004161), Translation elongation/initiation factor/Ribosomal, beta-barrel (IPR009000), Translation elongation factor EF1A/initiation factor IF2gamma, C-terminal (IPR009001)
Os04t0270100-02	Similar to GTP-binding protein.	chr04	11272564	11276661	+	Molecular Function: GTPase activity (GO:0003924), Molecular Function: GTP binding (GO:0005525)	Protein synthesis factor, GTP-binding (IPR000795)
Os04t0270100-03	Similar to G1 to S phase transition protein 1 homolog (GTP-binding protein GST1- HS).	chr04	11274511	11286248	+	Molecular Function: GTPase activity (GO:0003924), Molecular Function: GTP binding (GO:0005525)	Protein synthesis factor, GTP-binding (IPR000795), Translation elongation factor EFTu/EF1A, C-terminal (IPR004160), Translation elongation factor EFTu/EF1A, domain 2 (IPR004161), Translation elongation/initiation factor/Ribosomal, beta-barrel (IPR009000), Translation elongation factor EF1A/initiation factor IF2gamma, C-terminal (IPR009001)
Os04t0270200-01	Uncharacterised protein family UPF0172 domain containing protein.	chr04	11289925	11294110	-		Uncharacterised protein family UPF0172 (IPR005366)
Os04t0270550-00	Hypothetical gene.	chr04	11293609	11293992	+
Os04t0270900-00	Hypothetical conserved gene.	chr04	11309480	11311083	-	Biological Process: metabolic process (GO:0008152), Molecular Function: transferase activity, transferring hexosyl groups (GO:0016758)	UDP-glucuronosyl/UDP-glucosyltransferase (IPR002213)
Os04t0271000-01	NAD<sup>+</sup>-dependent histone deacetylase, Sir2 (silent information regulator 2) homolog, Seed development, Negative regulation of leaf senescence	chr04	11316236	11328577	-	Molecular Function: NAD+ binding (GO:0070403)	Sirtuin family (IPR003000), DHS-like NAD/FAD-binding domain (IPR029035), Sirtuin family, catalytic core domain (IPR026590)
Os04t0271000-02	Similar to SIR2-like protein.	chr04	11316236	11322316	-
Os04t0271200-01	Protein-tyrosine phosphatase-like, PTPLA domain containing protein.	chr04	11336081	11338792	+		Protein-tyrosine phosphatase-like, PTPLA (IPR007482)
Os04t0271450-01	Non-protein coding transcript.	chr04	11336231	11340189	-
Os04t0271700-03	UDP-glucuronosyl/UDP-glucosyltransferase family protein.	chr04	11375483	11377200	-	Biological Process: metabolic process (GO:0008152), Molecular Function: transferase activity, transferring hexosyl groups (GO:0016758)	UDP-glucuronosyl/UDP-glucosyltransferase (IPR002213)
Os04t0271700-02	UDP-glucuronosyl/UDP-glucosyltransferase family protein.	chr04	11375529	11377232	-	Biological Process: metabolic process (GO:0008152), Molecular Function: transferase activity, transferring hexosyl groups (GO:0016758)	UDP-glucuronosyl/UDP-glucosyltransferase (IPR002213)
Os04t0271700-01	UDP-glucuronosyl/UDP-glucosyltransferase family protein.	chr04	11375556	11377317	-	Biological Process: metabolic process (GO:0008152), Molecular Function: transferase activity, transferring hexosyl groups (GO:0016758)	UDP-glucuronosyl/UDP-glucosyltransferase (IPR002213)
Os04t0272200-01	UDP-glucuronosyl/UDP-glucosyltransferase family protein.	chr04	11408523	11410320	-	Biological Process: metabolic process (GO:0008152), Molecular Function: transferase activity, transferring hexosyl groups (GO:0016758)	UDP-glucuronosyl/UDP-glucosyltransferase (IPR002213)
Os04t0272400-01	Protein of unknown function DUF266, plant family protein.	chr04	11421438	11423034	-	Cellular Component: membrane (GO:0016020), Molecular Function: acetylglucosaminyltransferase activity (GO:0008375)	Glycosyl transferase, family 14 (IPR003406)
Os04t0272500-01	Conserved hypothetical protein.	chr04	11425702	11430464	-
Os04t0272700-01	Hypothetical gene.	chr04	11450578	11452631	+
Os04t0272700-02	UDP-glucuronosyl/UDP-glucosyltransferase family protein.	chr04	11450581	11455773	+	Biological Process: metabolic process (GO:0008152), Molecular Function: transferase activity, transferring hexosyl groups (GO:0016758)	UDP-glucuronosyl/UDP-glucosyltransferase (IPR002213)
Os04t0272700-03	Hypothetical conserved gene.	chr04	11450659	11452838	+
Os04t0272700-04	UDP-glucuronosyl/UDP-glucosyltransferase family protein.	chr04	11454158	11455774	+	Biological Process: metabolic process (GO:0008152), Molecular Function: transferase activity, transferring hexosyl groups (GO:0016758)	UDP-glucuronosyl/UDP-glucosyltransferase (IPR002213)
Os04t0272700-05	Similar to OSIGBa0138E08-OSIGBa0161L23.3 protein.	chr04	11454845	11455773	+	Biological Process: metabolic process (GO:0008152), Molecular Function: transferase activity, transferring hexosyl groups (GO:0016758)	UDP-glucuronosyl/UDP-glucosyltransferase (IPR002213)
Os04t0273100-01	Similar to Transposase.	chr04	11463290	11464387	+
Os04t0273350-01	Non-protein coding transcript.	chr04	11463433	11464047	-
Os04t0273600-00	Hypothetical conserved gene.	chr04	11472037	11473585	+	Biological Process: metabolic process (GO:0008152), Molecular Function: transferase activity, transferring hexosyl groups (GO:0016758)	UDP-glucuronosyl/UDP-glucosyltransferase (IPR002213)
Os04t0273900-00	Similar to OSIGBa0138E08-OSIGBa0161L23.6 protein.	chr04	11478144	11483719	-	Cellular Component: nucleus (GO:0005634), Molecular Function: DNA binding (GO:0003677)	Methyl-CpG DNA binding (IPR001739), DNA-binding, integrase-type (IPR016177)
Os04t0274100-00	Conserved hypothetical protein.	chr04	11498702	11499639	+
Os04t0274250-00	Similar to OSIGBa0138E08-OSIGBa0161L23.8 protein.	chr04	11502407	11508304	-	Molecular Function: hydrolase activity, acting on glycosyl bonds (GO:0016798)	Carbohydrate-binding, CenC-like (IPR003305), Glycoside hydrolase, superfamily (IPR017853)
Os04t0274400-01	Similar to OSIGBa0138E08-OSIGBa0161L23.9 protein.	chr04	11510732	11515835	-		YL1 nuclear, C-terminal (IPR013272)
Os04t0275100-01	Serine/threonine protein kinase-related domain containing protein.	chr04	11569339	11574645	-	Biological Process: protein phosphorylation (GO:0006468), Molecular Function: protein kinase activity (GO:0004672), Molecular Function: protein serine/threonine kinase activity (GO:0004674), Molecular Function: calcium ion binding (GO:0005509), Molecular Function: protein binding (GO:0005515), Molecular Function: ATP binding (GO:0005524), Molecular Function: transferase activity, transferring pho…	EGF-type aspartate/asparagine hydroxylation site (IPR000152), Protein kinase, catalytic domain (IPR000719), Epidermal growth factor-like, type 3 (IPR000742), EGF-like calcium-binding (IPR001881), Epidermal growth factor-like (IPR006210), Serine/threonine-protein kinase, active site (IPR008271), Protein kinase-like domain (IPR011009), Serine/threonine-protein kinase-like domain (IPR017442), EGF-li…
Os04t0275950-01	Conserved hypothetical protein.	chr04	11638394	11642909	+
Os04t0276200-01	Armadillo-like helical domain containing protein.	chr04	11650394	11660149	+	Molecular Function: RNA binding (GO:0003723), Molecular Function: binding (GO:0005488)	Pumilio RNA-binding repeat (IPR001313), Armadillo-like helical (IPR011989), Armadillo-type fold (IPR016024)
Os04t0276300-00	Conserved hypothetical protein.	chr04	11652534	11653051	-
Os04t0276600-01	Protein of unknown function DUF303, acetylesterase putative domain containing protein.	chr04	11682337	11684694	-		Domain of unknown function DUF303, acetylesterase putative (IPR005181), Esterase, SGNH hydrolase-type (IPR013830)
Os04t0277400-01	Membrane bound O-acyl transferase, MBOAT family protein.	chr04	11720537	11721804	+		Membrane bound O-acyl transferase, MBOAT (IPR004299), Wax synthase (IPR017088)
Os04t0278000-01	Similar to PRLI-interacting factor G (Fragment).	chr04	11743893	11747090	+
Os04t0278101-00	WD40-like Beta Propeller domain containing protein.	chr04	11747201	11747620	-		WD40-like Beta Propeller (IPR011659)
Os04t0278100-00	Hypothetical protein.	chr04	11747336	11750502	+
Os04t0278200-01	Hypothetical conserved gene.	chr04	11764702	11797975	+	Molecular Function: binding (GO:0005488), Molecular Function: protein binding (GO:0005515)	Tetratricopeptide TPR-1 (IPR001440), Tetratricopeptide-like helical (IPR011990), Tetratricopeptide repeat-containing (IPR013026), Tetratricopeptide repeat (IPR019734)
Os04t0278200-02	Tetratricopeptide-like helical domain containing protein.	chr04	11764781	11797970	+	Molecular Function: binding (GO:0005488), Molecular Function: protein binding (GO:0005515)	Tetratricopeptide TPR-1 (IPR001440), Tetratricopeptide-like helical (IPR011990), Tetratricopeptide repeat-containing (IPR013026), Tetratricopeptide repeat (IPR019734)
Os04t0278550-00	Hypothetical protein.	chr04	11766076	11797526	-
Os04t0278900-02	tRNA-dihydrouridine synthase domain containing protein.	chr04	11801258	11814930	-	Biological Process: tRNA processing (GO:0008033), Biological Process: metabolic process (GO:0008152), Biological Process: oxidation-reduction process (GO:0055114), Molecular Function: catalytic activity (GO:0003824), Molecular Function: tRNA dihydrouridine synthase activity (GO:0017150), Molecular Function: flavin adenine dinucleotide binding (GO:0050660)	tRNA-dihydrouridine synthase (IPR001269), Aldolase-type TIM barrel (IPR013785), tRNA-dihydrouridine synthase, conserved site (IPR018517)
Os04t0278900-01	Similar to OSIGBa0113C11.1 protein.	chr04	11811566	11814969	-	Biological Process: tRNA processing (GO:0008033), Biological Process: metabolic process (GO:0008152), Biological Process: oxidation-reduction process (GO:0055114), Molecular Function: catalytic activity (GO:0003824), Molecular Function: tRNA dihydrouridine synthase activity (GO:0017150), Molecular Function: flavin adenine dinucleotide binding (GO:0050660)	tRNA-dihydrouridine synthase (IPR001269), Aldolase-type TIM barrel (IPR013785), tRNA-dihydrouridine synthase, conserved site (IPR018517)
Os04t0279300-00	Non-protein coding transcript.	chr04	11824122	11824179	-
Os04t0279700-00	Similar to F-box domain containing protein, expressed.	chr04	11825203	11826111	+
Os04t0280200-01	Hypothetical conserved gene.	chr04	11869141	11887415	+	Biological Process: phosphate-containing compound metabolic process (GO:0006796), Biological Process: metabolic process (GO:0008152), Molecular Function: nucleotide binding (GO:0000166), Molecular Function: ATP binding (GO:0005524), Molecular Function: kinase activity (GO:0016301), Molecular Function: phosphotransferase activity, alcohol group as acceptor (GO:0016773), Molecular Function: nucleos…	Uridine kinase (IPR000764), ATPase, AAA+ type, core (IPR003593), Phosphoribulokinase/uridine kinase (IPR006083), CYTH domain (IPR008172), CYTH-like domain (IPR023577)
Os04t0280251-00	Hypothetical protein.	chr04	11869166	11887359	-
Os04t0280300-01	Conserved hypothetical protein.	chr04	11887808	11888852	-
Os04t0280500-00	Similar to Non-S-locus F-box-like protein 2011 (Fragment).	chr04	11894682	11896959	+
